# Supplementary material for: Requirement of a putative mitochondrial GTPase, GemA, for azole susceptibility, virulence, and cell wall integrity in Aspergillus fumigatus
Source: Front Microbiol. 2022 Aug 9;13:957857. doi: 10.3389/fmicb.2022.957857 (PMC9396130; doi:10.3389/fmicb.2022.957857)
Supplement: Supplementary Table 1 — Disembarking data information. [file Table_1.XLSX]

## Sheet: up-regulated genes
id	baseMean	baseMean_WTg	baseMean_gem	foldChange(gem/WTg)(gem/WTg)	log2FoldChange	pval	padj	Chromosome	Start Site	End Site	Direction	Length	Name	GO	KEGG	NR	Description
Afu4g14380	64082.5	6407.68	121757	19.0018	4.24806	0	0	Chr4_A_fumigatus_Af293	3802361	3803235	-	801	Afu4g14380	GO:0003674;GO:0019748;GO:0016740;GO:0005575	-	gi|70993092|ref|XP_751394.1| glutathione S-transferase [Aspergillus fumigatus Af293] &gt;gi|66849028|gb|EAL89356.1| glutathione S-transferase, putative [Aspergillus fumigatus Af293] &gt;gi|159125708|gb|EDP50825.1| glutathione S-transferase, putative [Aspergillus fumigatus A1163]	proteinofunknownfunction
Afu5g06070	27458.7	2120.5	52796.8	24.8983	4.63798	0	0	Chr5_A_fumigatus_Af293	1444838	1451585	+	6604	Afu5g06070	-	K05658	gi|70998606|ref|XP_754025.1| ABC multidrug transporter Mdr1 [Aspergillus fumigatus Af293] &gt;gi|66851661|gb|EAL91987.1| ABC multidrug transporter Mdr1 [Aspergillus fumigatus Af293]	ABCmultidrugtransporter
Afu1g01690	5758.57	652.097	10865	16.6617	4.05846	2.74472e-304	6.54547e-301	Chr1_A_fumigatus_Af293	521420	523981	-	2385	Afu1g01690	GO:0004497;GO:0016705;GO:0005575;GO:0005506;GO:0016021;GO:0055114;GO:0020037;GO:0016712	-	gi|70990140|ref|XP_749919.1| cytochrome P450 alkane hydroxylase [Aspergillus fumigatus Af293] &gt;gi|66847551|gb|EAL87881.1| cytochrome P450 alkane hydroxylase, putative [Aspergillus fumigatus Af293]	Hasdomain(s)withpredictedelectroncarrieractivity,hemebinding,ironionbinding,monooxygenaseactivity,oxidoreductaseactivityandactingonpaireddonors,more
Afu6g11740	683.25	7.08406	1359.42	191.898	7.5842	2.34705e-283	4.4777e-280	Chr6_A_fumigatus_Af293	2919410	2922949	+	3488	Afu6g11740	GO:0005575;GO:0008150;GO:0003674	-	gi|846917728|gb|KMK63475.1| nucleoside-diphosphate-sugar epimerase family protein [Aspergillus fumigatus Z5]	OrthologofA.fumigatusAf293:Afu5g10160,A.nigerCBS513.88:An12g10580,An14g06920,An14g04530,A.oryzaeRIB40:AO090010000533andAspergilluswentii:Aspwe1_0151912
Afu1g12620	9974.3	1491.73	18456.9	12.3728	3.62909	1.92376e-270	3.05846e-267	Chr1_A_fumigatus_Af293	3335457	3337298	+	1656	Afu1g12620	-	-	gi|70995754|ref|XP_752632.1| MFS toxin efflux pump (AflT) [Aspergillus fumigatus Af293] &gt;gi|66850267|gb|EAL90594.1| MFS toxin efflux pump (AflT), putative [Aspergillus fumigatus Af293] &gt;gi|159131385|gb|EDP56498.1| MFS toxin efflux pump (AflT), putative [Aspergillus fumigatus A1163] &gt;gi|666432724|gb|KEY80297.1| MFS toxin efflux pump AflT [Aspergillus fumigatus var. RP-2014] &gt;gi|8469169…	Putativetoxineffluxpump
Afu2g17300	1178.69	70.5483	2286.83	32.415	5.01859	3.69268e-270	5.03207e-267	Chr2_A_fumigatus_Af293	4628630	4629784	-	1055	Afu2g17300	GO:0005737;GO:0006749;GO:0004364;GO:0005515;GO:0010731;GO:0005783;GO:0004602;GO:0016740	K00799	gi|146323088|ref|XP_756064.2| glutathione S-transferase [Aspergillus fumigatus Af293] &gt;gi|129558610|gb|EAL94026.2| glutathione S-transferase [Aspergillus fumigatus Af293]	PredictedglutathioneStransferase
Afu3g01400	1762.21	171.573	3352.84	19.5418	4.28849	2.76237e-257	3.29379e-254	Chr3_A_fumigatus_Af293	348053	352621	+	4422	Afu3g01400	GO:0005886;GO:0005524;GO:0016020;GO:0042626;GO:0055085;GO:0006855;GO:0016887;GO:0044550;GO:0016021	-	gi|146323153|ref|XP_748461.2| ABC multidrug transporter [Aspergillus fumigatus Af293] &gt;gi|129556491|gb|EAL86423.2| ABC multidrug transporter, putative [Aspergillus fumigatus Af293]	PutativeABCmultidrugtransporter
Afu7g06680	2722.57	296.824	5148.31	17.3447	4.11642	4.62443e-253	4.90138e-250	Chr7_A_fumigatus_Af293	1626768	1628757	+	1896	Afu7g06680	-	-	gi|146324886|ref|XP_748843.2| AAA family ATPase [Aspergillus fumigatus Af293] &gt;gi|129556610|gb|EAL86805.2| AAA family ATPase, putative [Aspergillus fumigatus Af293]	AAA-familyATPase
Afu5g00590	6215.6	1456.18	10975	7.53683	2.91396	1.25944e-181	1.20138e-178	Chr5_A_fumigatus_Af293	167534	168580	-	1047	Afu5g00590	GO:0009082;GO:0008150;GO:0005575;GO:0005829;GO:0003674;GO:0004084	-	gi|70985548|ref|XP_748280.1| hypothetical protein AFUA_5G00590 [Aspergillus fumigatus Af293] &gt;gi|66845908|gb|EAL86242.1| hypothetical protein AFUA_5G00590 [Aspergillus fumigatus Af293]	OrthologofA.nigerCBS513.88:An15g07140,An13g01800,NeosartoryafischeriNRRL181:NFIA_023890,NFIA_041900andAspergilluswentii:Aspwe1_0039567,Aspwe1_0040764,Aspwe1_0044902
Afu7g00540	1360.23	278.191	2442.26	8.77907	3.13407	9.47448e-151	8.2161e-148	Chr7_A_fumigatus_Af293	148742	150685	+	1401	Afu7g00540	GO:0016021;GO:0005576;GO:0008233;GO:0008150;GO:0005575	-	gi|146324562|ref|XP_746876.2| integral membrane protein [Aspergillus fumigatus Af293] &gt;gi|129555410|gb|EAL84838.2| integral membrane protein [Aspergillus fumigatus Af293] &gt;gi|159122882|gb|EDP48002.1| integral membrane protein [Aspergillus fumigatus A1163]	Hasdomain(s)withpredictedpeptidaseactivity
Afu5g00790	5587.03	1661.99	9512.08	5.72332	2.51685	2.28392e-140	1.81552e-137	Chr5_A_fumigatus_Af293	214505	219590	-	4852	Afu5g00790	GO:0016021;GO:0042626;GO:0005524;GO:0005886;GO:0016020;GO:0016887;GO:0055085	K08711	gi|70985510|ref|XP_748261.1| ABC multidrug transporter [Aspergillus fumigatus Af293] &gt;gi|66845889|gb|EAL86223.1| ABC multidrug transporter, putative [Aspergillus fumigatus Af293]	Hasdomain(s)withpredictedATPbinding,ATPaseactivity,ATPaseactivity,coupledtotransmembranemovementofsubstances,nucleoside-triphosphataseactivity,nucleotidebindingactivityandroleintransport
Afu4g13990	396.967	33.4606	760.474	22.7274	4.50636	3.43958e-134	2.52385e-131	Chr4_A_fumigatus_Af293	3647905	3648674	-	770	Afu4g13990	GO:0005575;GO:0008150;GO:0003674	-	gi|666433974|gb|KEY81506.1| hypothetical protein BA78_7294 [Aspergillus fumigatus var. RP-2014]	Secretedproteinofunknownfunction
Afu7g00370	544.696	79.9029	1009.49	12.634	3.65924	2.34945e-125	1.60082e-122	Chr7_A_fumigatus_Af293	103903	105638	-	1736	Afu7g00370	GO:0008150;GO:0005575;GO:0009277;GO:0003674	-	gi|70982728|ref|XP_746892.1| conserved hypothetical protein [Aspergillus fumigatus Af293] &gt;gi|66844516|gb|EAL84854.1| conserved hypothetical protein [Aspergillus fumigatus Af293]	OrthologofA.nidulansFGSCA4:AN7941,A.fumigatusAf293:Afu2g12680,A.nigerCBS513.88:An03g01770,Aspergillussydowii:Aspsy1_0156290andAspergillusterreusNIH2624:ATET_07370
Afu8g01400	425.049	59.4903	790.609	13.2897	3.73224	2.11526e-111	1.34516e-108	Chr8_A_fumigatus_Af293	353934	354927	-	945	Afu8g01400	GO:0005743;GO:0003674;GO:0016021;GO:0000095;GO:0008150;GO:0005575	-	gi|70983077|ref|XP_747066.1| mitochondrial carrier protein (Pet8) [Aspergillus fumigatus Af293] &gt;gi|66844691|gb|EAL85028.1| mitochondrial carrier protein (Pet8), putative [Aspergillus fumigatus Af293]	OrthologofA.nidulansFGSCA4:AN1269,A.fumigatusAf293:Afu1g09980,A.nigerCBS513.88:An08g01800,A.oryzaeRIB40:AO090038000434,AO090011000869andAspergilluswentii:Aspwe1_0048977
Afu3g14710	445.727	67.2171	824.237	12.2623	3.61616	1.09518e-110	6.52932e-108	Chr3_A_fumigatus_Af293	3905562	3906653	+	1092	Afu3g14710	GO:1900560;GO:0003674;GO:1900563;GO:0044550;GO:0051213;GO:0005575	-	gi|70998865|ref|XP_754154.1| toxin biosynthesis proten (Fum3) [Aspergillus fumigatus Af293] &gt;gi|66851791|gb|EAL92116.1| toxin biosynthesis proten (Fum3), putative [Aspergillus fumigatus Af293] &gt;gi|159127172|gb|EDP52287.1| toxin biosynthesis proten (Fum3), putative [Aspergillus fumigatus A1163]	phytanoyl-CoAdioxygenase,putative
Afu1g03800	5655.24	1583.92	9726.56	6.14081	2.61843	3.72865e-109	2.09221e-106	Chr1_A_fumigatus_Af293	1104943	1108600	+	3603	Afu1g03800	GO:0005634;GO:0042025;GO:0003677;GO:0000981;GO:0008270;GO:0006351;GO:0070787;GO:0000909;GO:0030448;GO:0006355;GO:0000768	-	gi|70990562|ref|XP_750130.1| C6 transcription factor [Aspergillus fumigatus Af293] &gt;gi|66847762|gb|EAL88092.1| C6 transcription factor, putative [Aspergillus fumigatus Af293]	Ortholog(s)haveroleinconidiophoredevelopment,hyphalgrowth,sporocarpdevelopmentinvolvedinsexualreproduction,syncytiumformationbyplasmamembranefusion
Afu1g16440	311.443	33.6851	589.202	17.4915	4.12858	7.61635e-105	4.03624e-102	Chr1_A_fumigatus_Af293	4457984	4460566	-	2340	Afu1g16440	GO:0016887;GO:0005524;GO:0008150;GO:0005575	-	gi|70996510|ref|XP_753010.1| ABC ATPase [Aspergillus fumigatus Af293] &gt;gi|66850645|gb|EAL90972.1| ABC ATPase, putative [Aspergillus fumigatus Af293]	Hasdomain(s)withpredictedATPbinding,ATPaseactivity,nucleoside-triphosphataseactivity,nucleotidebindingactivity
Afu6g12040	832.641	211.359	1453.92	6.87894	2.78219	1.16971e-104	5.57894e-102	Chr6_A_fumigatus_Af293	3009975	3012868	+	2566	Afu6g12040	-	-	gi|70992469|ref|XP_751083.1| MFS sugar permease [Aspergillus fumigatus Af293] &gt;gi|66848716|gb|EAL89045.1| MFS sugar permease, putative [Aspergillus fumigatus Af293]	Putativemaltosepermease
Afu6g03490	202.753	9.07597	396.431	43.6792	5.44887	4.59206e-99	2.08589e-96	Chr6_A_fumigatus_Af293	753825	756332	+	2299	Afu6g03490	-	K03380	gi|70984443|ref|XP_747728.1| phenol 2-monooxygenase [Aspergillus fumigatus Af293] &gt;gi|66845355|gb|EAL85690.1| phenol 2-monooxygenase, putative [Aspergillus fumigatus Af293] &gt;gi|159122512|gb|EDP47633.1| phenol 2-monooxygenase, putative [Aspergillus fumigatus A1163]	AromatichydroxylasefmpF
Afu2g12850	1492.5	452.318	2532.68	5.59933	2.48525	2.38352e-98	1.03347e-95	Chr2_A_fumigatus_Af293	3294729	3296935	-	2060	Afu2g12850	-	K22832	gi|7208318|gb|AAF40140.1|AF208040_1 beta (1-3) glucanosyltransferase Gel3p [Aspergillus fumigatus]	PutativeGPIanchoredbeta(1-3)glucanosyltransferase,belongstothe7-memberGELfamily
Afu2g02690	3522.02	1331.29	5712.76	4.29116	2.10137	7.26142e-95	2.88611e-92	Chr2_A_fumigatus_Af293	689889	693981	-	3565	Afu2g02690	-	-	gi|846911774|gb|KMK57642.1| fungal specific transcription factor, putative [Aspergillus fumigatus Z5]	Fungalspecifictranscriptionfactor,putative
Afu3g00670	521.714	111.933	931.495	8.32187	3.05691	8.15849e-95	3.11295e-92	Chr3_A_fumigatus_Af293	150192	150911	-	720	Afu3g00670	GO:0016021;GO:0005575;GO:0008150;GO:0003674	-	gi|70985765|ref|XP_748388.1| DUF1275 domain protein [Aspergillus fumigatus Af293] &gt;gi|66846017|gb|EAL86350.1| DUF1275 domain protein [Aspergillus fumigatus Af293] &gt;gi|666435481|gb|KEY82927.1| hypothetical protein BA78_7087 [Aspergillus fumigatus var. RP-2014]	OrthologofA.nidulansFGSCA4:AN6861/phbB,AN9483,A.fumigatusAf293:Afu5g13060,Afu8g01120,A.nigerCBS513.88:An03g01130,An07g06330,An07g00905andA.oryzaeRIB40:AO090120000428,AO090113000089
Afu6g03600	948.668	271.175	1626.16	5.99672	2.58417	1.1387e-94	4.17772e-92	Chr6_A_fumigatus_Af293	785080	787130	-	1687	Afu6g03600	GO:0003674;GO:0016021;GO:0005575;GO:0008150	-	gi|70984408|ref|XP_747717.1| integral membrane protein (Pth11) [Aspergillus fumigatus Af293] &gt;gi|66845344|gb|EAL85679.1| integral membrane protein (Pth11), putative [Aspergillus fumigatus Af293]	OrthologofA.nidulansFGSCA4:AN6413,AN6419,AN6946,AN5312,AN5664,AN8328,AN3241,AN10369,AN1930,AN2386,AN1738,AN11159,AN8984,AN8951,AN1540,AN8971,AN9387,AN9266,AN9306,AN1317,AN10886,AN7232,AN7774,AN12202
Afu4g13860	1683.46	582.566	2784.35	4.77946	2.25685	5.50081e-94	1.94342e-91	Chr4_A_fumigatus_Af293	3618376	3620240	+	1771	Afu4g13860	GO:0071949;GO:0005575;GO:0004497;GO:0044550	-	gi|146323901|ref|XP_751446.2| extracellular salicylate hydroxylase/monooxygenase [Aspergillus fumigatus Af293] &gt;gi|129557479|gb|EAL89408.2| extracellular salicylate hydroxylase/monooxygenase, putative [Aspergillus fumigatus Af293]	Hasdomain(s)withpredictedFADbinding,oxidoreductaseactivityandroleinmetabolicprocess
Afu5g00920	524.768	116.549	932.988	8.00512	3.00092	4.38327e-93	1.49329e-90	Chr5_A_fumigatus_Af293	241535	242761	+	1227	Afu5g00920	GO:0003674;GO:0005575;GO:0008150	-	gi|70985486|ref|XP_748249.1| transesterase (LovD) [Aspergillus fumigatus Af293] &gt;gi|66845877|gb|EAL86211.1| transesterase (LovD), putative [Aspergillus fumigatus Af293]	Ortholog(s)haveintracellularlocalization
Afu6g03240	183.546	8.28753	358.804	43.2944	5.43611	1.08801e-92	3.5788e-90	Chr6_A_fumigatus_Af293	686544	688265	-	1722	Afu6g03240	GO:0006468;GO:0008150;GO:0005575;GO:0003674;GO:0005524;GO:0004672	-	gi|70984493|ref|XP_747753.1| conserved hypothetical protein [Aspergillus fumigatus Af293] &gt;gi|66845380|gb|EAL85715.1| conserved hypothetical protein [Aspergillus fumigatus Af293]	OrthologofA.nidulansFGSCA4:AN7985,A.nigerCBS513.88:An09g00360,A.oryzaeRIB40:AO090103000145,Aspergilluswentii:Aspwe1_0172181andAspergillussydowii:Aspsy1_0070641,Aspsy1_0717740
Afu7g00160	374.646	64.569	684.722	10.6045	3.4066	2.19452e-92	6.97786e-90	Chr7_A_fumigatus_Af293	35945	41589	-	5457	Afu7g00160	-	K15317	gi|70982770|ref|XP_746913.1| polyketide synthase [Aspergillus fumigatus Af293] &gt;gi|66844537|gb|EAL84875.1| polyketide synthase, putative [Aspergillus fumigatus Af293]	Non-reducingpolyketidesynthasenscA
Afu4g00195	708.498	105.58	1311.42	12.4211	3.63472	7.597e-92	2.33767e-89	Chr4_A_fumigatus_Af293	52512	53354	+	843	Afu4g00195	GO:0008150;GO:0005575;GO:0016021;GO:0003674	-	gi|146323539|ref|XP_001481525.1| conserved hypothetical protein [Aspergillus fumigatus Af293] &gt;gi|129555260|gb|EBA27177.1| conserved hypothetical protein [Aspergillus fumigatus Af293] &gt;gi|159121953|gb|EDP47076.1| hypothetical protein AFUB_100710 [Aspergillus fumigatus A1163] &gt;gi|846912492|gb|KMK58360.1| hypothetical protein Y699_03780 [Aspergillus fumigatus Z5]	OrthologofA.nidulansFGSCA4:AN2117,Aspergilluswentii:Aspwe1_0038802,Aspergilluszonatus:Aspzo1_0076627andAspergilluscarbonariusITEM5010:Acar5010_210760
Afu1g01530	1726.65	603.308	2849.99	4.72394	2.23999	7.34156e-91	2.18847e-88	Chr1_A_fumigatus_Af293	485169	486696	+	1528	Afu1g01530	GO:0003674;GO:0005575;GO:0008150	-	gi|846911676|gb|KMK57566.1| GrpB domain-containing protein [Aspergillus fumigatus Z5]	OrthologofA.nidulansFGSCA4:AN5567,A.oryzaeRIB40:AO090011000484,NeosartoryafischeriNRRL181:NFIA_023130,Aspergillusversicolor:Aspve1_0084207andAspergilluszonatus:Aspzo1_0155350
Afu2g01720	5001.91	2009.54	7994.27	3.97816	1.9921	1.16882e-89	3.3786e-87	Chr2_A_fumigatus_Af293	422277	424812	+	2366	Afu2g01720	GO:0003674;GO:0008150;GO:0005575	-	gi|70988911|ref|XP_749307.1| conserved hypothetical protein [Aspergillus fumigatus Af293] &gt;gi|66846938|gb|EAL87269.1| conserved hypothetical protein [Aspergillus fumigatus Af293]	OrthologofA.nidulansFGSCA4:AN4654,A.nigerCBS513.88:An07g05260,Aspergillussydowii:Aspsy1_0155851andAspergilluscarbonariusITEM5010:Acar5010_208321
Afu6g03430	536.997	130.472	943.522	7.2316	2.85432	1.04756e-85	2.93901e-83	Chr6_A_fumigatus_Af293	734987	736564	+	1578	Afu6g03430	-	-	gi|70984455|ref|XP_747734.1| C6 finger domain protein [Aspergillus fumigatus Af293] &gt;gi|66845361|gb|EAL85696.1| C6 finger domain protein, putative [Aspergillus fumigatus Af293]	C6fingertranscriptionfactorfmpR
Afu1g02620	1841.5	700.851	2982.15	4.25504	2.08917	1.71324e-83	4.5396e-81	Chr1_A_fumigatus_Af293	763378	763989	-	468	Afu1g02620	GO:0003674;GO:0005743;GO:0005575;GO:0008150;GO:0005739	K18172	gi|70990326|ref|XP_750012.1| conserved hypothetical protein [Aspergillus fumigatus Af293] &gt;gi|66847644|gb|EAL87974.1| conserved hypothetical protein [Aspergillus fumigatus Af293] &gt;gi|159130492|gb|EDP55605.1| conserved hypothetical protein [Aspergillus fumigatus A1163]	OrthologofAspergillusfumigatusA1163:AFUB_003000
Afu5g10490	3775.09	1029.2	6520.99	6.33599	2.66357	5.78256e-83	1.49081e-80	Chr5_A_fumigatus_Af293	2678278	2680338	-	1836	Afu5g10490	GO:0016787;GO:0016021;GO:0005575;GO:0070051;GO:0008150	K01426	gi|70997715|ref|XP_753594.1| amidase [Aspergillus fumigatus Af293] &gt;gi|66851230|gb|EAL91556.1| amidase, putative [Aspergillus fumigatus Af293] &gt;gi|159126673|gb|EDP51789.1| amidase, putative [Aspergillus fumigatus A1163]	Amidase
Afu7g00170	415.044	90.2986	739.79	8.19271	3.03434	6.6512e-83	1.66963e-80	Chr7_A_fumigatus_Af293	41957	43783	+	1827	Afu7g00170	-	-	gi|70982768|ref|XP_746912.1| dimethylallyl tryptophan synthase GliD1 [Aspergillus fumigatus Af293] &gt;gi|66844536|gb|EAL84874.1| dimethylallyl tryptophan synthase GliD1 [Aspergillus fumigatus Af293] &gt;gi|159122845|gb|EDP47965.1| dimethylallyl tryptophan synthase, putative [Aspergillus fumigatus A1163] &gt;gi|846909798|gb|KMK55730.1| dimethylallyl tryptophan synthase GliD1 [Aspergillus fumigatu…	PrenyltransferasenscD
Afu1g13230	770.835	235.816	1305.85	5.5376	2.46926	1.05601e-82	2.58289e-80	Chr1_A_fumigatus_Af293	3512785	3515472	+	2688	Afu1g13230	GO:0016779;GO:0005575	-	gi|70995876|ref|XP_752693.1| conserved hypothetical protein [Aspergillus fumigatus Af293] &gt;gi|42820727|emb|CAF32040.1| hypothetical protein AfA6E3.095 [Aspergillus fumigatus] &gt;gi|66850328|gb|EAL90655.1| conserved hypothetical protein [Aspergillus fumigatus Af293] &gt;gi|159131448|gb|EDP56561.1| conserved hypothetical protein [Aspergillus fumigatus A1163]	Ortholog(s)havenucleotidyltransferaseactivity
Afu4g06170	2330.7	249.895	4411.51	17.6534	4.14188	1.41502e-81	3.37446e-79	Chr4_A_fumigatus_Af293	1588352	1590771	+	2274	Afu4g06170	GO:0005575;GO:0003700;GO:0006355	-	gi|146323705|ref|XP_752207.2| conserved hypothetical protein [Aspergillus fumigatus Af293] &gt;gi|129557577|gb|EAL90169.2| conserved hypothetical protein [Aspergillus fumigatus Af293] &gt;gi|159124880|gb|EDP49997.1| conserved hypothetical protein [Aspergillus fumigatus A1163]	Hasdomain(s)withpredictedsequence-specificDNAbinding,transcriptionfactoractivity,sequence-specificDNAbindingactivityandroleinregulationoftranscription,DNA-templated
Afu2g12780	1718.05	675.152	2760.95	4.08937	2.03188	8.2259e-77	1.86826e-74	Chr2_A_fumigatus_Af293	3276162	3279122	-	2841	Afu2g12780	GO:0005575;GO:0008150;GO:0003674;GO:0005694	-	gi|71001856|ref|XP_755609.1| von Willebrand domain protein [Aspergillus fumigatus Af293] &gt;gi|66853247|gb|EAL93571.1| von Willebrand domain protein [Aspergillus fumigatus Af293]	OrthologofA.nidulansFGSCA4:AN5364,A.fumigatusAf293:Afu4g01160,NeosartoryafischeriNRRL181:NFIA_044160,NFIA_087930andAspergilluswentii:Aspwe1_0097047
Afu3g07360	8412.01	3835.21	12988.8	3.38673	1.75989	3.42591e-76	7.59994e-74	Chr3_A_fumigatus_Af293	1850222	1851356	+	1025	Afu3g07360	GO:0034599;GO:0046872;GO:0005507;GO:0005739;GO:0016021;GO:0005743;GO:0005886;GO:0033617;GO:0045454	K07152	gi|71000357|ref|XP_754873.1| mitochondrial metallochaperone Sco1 [Aspergillus fumigatus Af293] &gt;gi|66852510|gb|EAL92835.1| mitochondrial metallochaperone Sco1, putative [Aspergillus fumigatus Af293] &gt;gi|159127886|gb|EDP53001.1| mitochondrial metallochaperone Sco1, putative [Aspergillus fumigatus A1163] &gt;gi|666431009|gb|KEY78622.1| mitochondrial metallochaperone Sco1 [Aspergillus fumigatu…	Ortholog(s)havecopperionbindingactivity,roleincopperiontransport,proteincomplexassemblyandmitochondrialinnermembrane,plasmamembranelocalization
Afu2g00580	1302.78	40.7214	2564.83	62.9848	5.97693	9.02914e-76	1.95748e-73	Chr2_A_fumigatus_Af293	125715	125945	+	231	Afu2g00580	GO:0008150;GO:0005575;GO:0003674	-	gi|146322708|ref|XP_749194.2| hypothetical protein AFUA_2G00580 [Aspergillus fumigatus Af293] &gt;gi|129556763|gb|EAL87156.2| hypothetical protein AFUA_2G00580 [Aspergillus fumigatus Af293] &gt;gi|846916477|gb|KMK62247.1| hypothetical protein Y699_04630 [Aspergillus fumigatus Z5]	OrthologofA.fumigatusAf293:Afu7g05490,NeosartoryafischeriNRRL181:NFIA_032770,Aspergilluswentii:Aspwe1_0035458andAspergillusclavatusNRRL1:ACLA_007180,ACLA_093940
Afu3g07300	1039.27	380.388	1698.15	4.46426	2.15842	2.62121e-74	5.55638e-72	Chr3_A_fumigatus_Af293	1829701	1834824	-	4824	Afu3g07300	GO:0016021;GO:0016887;GO:0055085;GO:0042626;GO:0016020;GO:0005524	K08711	gi|71000367|ref|XP_754878.1| ABC multidrug transporter [Aspergillus fumigatus Af293] &gt;gi|66852515|gb|EAL92840.1| ABC multidrug transporter, putative [Aspergillus fumigatus Af293]	Hasdomain(s)withpredictedATPbinding,ATPaseactivity,ATPaseactivity,coupledtotransmembranemovementofsubstances,nucleoside-triphosphataseactivity,nucleotidebindingactivityandroleintransport
Afu2g00570	1264.43	481.128	2047.73	4.2561	2.08953	4.07425e-74	8.44875e-72	Chr2_A_fumigatus_Af293	123359	125235	+	1777	Afu2g00570	GO:1990189;GO:0008150;GO:0005575;GO:0008080;GO:0008999;GO:0017198	-	gi|70988671|ref|XP_749193.1| GNAT family acetyltransferase [Aspergillus fumigatus Af293] &gt;gi|66846824|gb|EAL87155.1| GNAT family acetyltransferase, putative [Aspergillus fumigatus Af293] &gt;gi|159128607|gb|EDP53721.1| GNAT family acetyltransferase, putative [Aspergillus fumigatus A1163]	Hasdomain(s)withpredictedN-acetyltransferaseactivity
Afu7g06600	704.816	86.5648	1323.07	15.2841	3.93396	5.35611e-74	1.08706e-71	Chr7_A_fumigatus_Af293	1608728	1609315	-	588	Afu7g06600	GO:0005829;GO:0016491;GO:0010181;GO:0008134;GO:0003955;GO:0042994;GO:0034599;GO:0005634;GO:0006915	-	gi|70986723|ref|XP_748851.1| NADPH-dependent FMN reductase Lot6 [Aspergillus fumigatus Af293] &gt;gi|66846481|gb|EAL86813.1| NADPH-dependent FMN reductase Lot6, putative [Aspergillus fumigatus Af293]	Ortholog(s)haveNAD(P)Hdehydrogenase(quinone)activity,transcriptionfactorbindingactivityandroleinapoptoticprocess,cellularresponsetooxidativestress,cytoplasmicsequesteringoftranscriptionfactor
Afu2g12710	485.295	83.4479	887.142	10.6311	3.41022	4.25791e-73	8.4617e-71	Chr2_A_fumigatus_Af293	3263094	3264413	-	1320	Afu2g12710	GO:0016021;GO:0022857;GO:0071627;GO:0003674;GO:0055085	-	gi|71001842|ref|XP_755602.1| MFS monocarboxylate transporter [Aspergillus fumigatus Af293] &gt;gi|66853240|gb|EAL93564.1| MFS monocarboxylate transporter, putative [Aspergillus fumigatus Af293] &gt;gi|159129661|gb|EDP54775.1| MFS monocarboxylate transporter, putative [Aspergillus fumigatus A1163]	Hasdomain(s)withpredictedroleintransmembranetransportandintegralcomponentofmembranelocalization
Afu1g10750	2147.51	926.129	3368.89	3.6376	1.86299	1.29389e-70	2.51887e-68	Chr1_A_fumigatus_Af293	2803649	2806170	-	2199	Afu1g10750	GO:0000166;GO:0005737;GO:0005524;GO:0004827;GO:0006433;GO:0004812;GO:0006418	K01881	gi|846915244|gb|KMK61047.1| prolyl-tRNA synthetase [Aspergillus fumigatus Z5]	Ortholog(s)havemitochondrionlocalization
Afu2g13295	6154.03	2887.82	9420.24	3.26206	1.70578	5.13291e-70	9.79256e-68	Chr2_A_fumigatus_Af293	3433661	3435299	+	1491	Afu2g13295	GO:0008483;GO:0052699;GO:0005575;GO:0003824;GO:1990411;GO:1990412;GO:1903257	K20247	gi|146322966|ref|XP_001481672.1| aminotransferase family protein (LolT) [Aspergillus fumigatus Af293] &gt;gi|129558549|gb|EBA27496.1| aminotransferase family protein (LolT), putative [Aspergillus fumigatus Af293] &gt;gi|666427675|gb|KEY75334.1| aminotransferase LolT [Aspergillus fumigatus var. RP-2014]	Ortholog(s)havehercynylcysteinesulfoxidelyaseactivity(ergothioneine-forming),hercynylselenocysteinelyaseactivity(selenoneine-forming)activityandroleinergothioneinebiosyntheticprocess,selenoneinebiosyntheticprocess
Afu2g15130	2466.43	678.245	4254.62	6.27298	2.64915	1.96179e-69	3.59875e-67	Chr2_A_fumigatus_Af293	3996596	4002662	-	5813	Afu2g15130	-	K08711	gi|71002332|ref|XP_755847.1| ABC multidrug transporter [Aspergillus fumigatus Af293] &gt;gi|66853485|gb|EAL93809.1| ABC multidrug transporter, putative [Aspergillus fumigatus Af293]	Ortholog(s)haveATPbinding,drugbinding,drugtransmembranetransporteractivity,fluconazoletransporteractivity,phospholipid-translocatingATPaseactivity
Afu5g00800	588.721	187.075	990.366	5.29395	2.40435	7.31725e-69	1.31697e-66	Chr5_A_fumigatus_Af293	219876	222265	+	2327	Afu5g00800	GO:0003674;GO:0005575;GO:0008150	-	gi|70985508|ref|XP_748260.1| conserved hypothetical protein [Aspergillus fumigatus Af293] &gt;gi|66845888|gb|EAL86222.1| conserved hypothetical protein [Aspergillus fumigatus Af293]	OrthologofNeosartoryafischeriNRRL181:NFIA_041390andAspergillusfumigatusA1163:AFUB_049260
Afu1g16564	937.284	216.954	1657.61	7.64037	2.93364	6.21916e-67	1.0986e-64	Chr1_A_fumigatus_Af293	4488355	4488869	-	462	Afu1g16564	GO:0005575;GO:0008150;GO:0003674	-	gi|146322672|ref|XP_001481733.1| DUF455 domain protein [Aspergillus fumigatus Af293] &gt;gi|129557784|gb|EBA27417.1| DUF455 domain protein [Aspergillus fumigatus Af293] &gt;gi|159131758|gb|EDP56871.1| DUF455 domain protein [Aspergillus fumigatus A1163] &gt;gi|846909620|gb|KMK55558.1| hypothetical protein Y699_08992 [Aspergillus fumigatus Z5]	OrthologofA.nidulansFGSCA4:AN11896,NeosartoryafischeriNRRL181:NFIA_008860,Aspergillusversicolor:Aspve1_0275963andAspergillusclavatusNRRL1:ACLA_019010
Afu5g07630	270.9	54.8761	486.923	8.87314	3.14944	6.85505e-67	1.18892e-64	Chr5_A_fumigatus_Af293	1907497	1908434	+	888	Afu5g07630	GO:0005575;GO:0008168;GO:0008150;GO:0003674;GO:0032259	-	gi|70998298|ref|XP_753872.1| ubiE/COQ5 methyltransferase [Aspergillus fumigatus Af293] &gt;gi|66851508|gb|EAL91834.1| ubiE/COQ5 methyltransferase, putative [Aspergillus fumigatus Af293]	OrthologofA.nigerCBS513.88:An04g09390,Aspergilluswentii:Aspwe1_0117672,AspergillusnigerATCC1015:194883-mRNAandAspergilluszonatus:Aspzo1_0143092
Afu5g03330	4002.18	1651.25	6353.1	3.84745	1.9439	5.23525e-66	8.91768e-64	Chr5_A_fumigatus_Af293	897703	900215	+	2233	Afu5g03330	GO:0016491;GO:0008150;GO:0005575	-	gi|70985008|ref|XP_748010.1| HypA-like protein [Aspergillus fumigatus Af293] &gt;gi|66845638|gb|EAL85972.1| HypA-like protein, putative [Aspergillus fumigatus Af293] &gt;gi|159126066|gb|EDP51182.1| HypA-like protein, putative [Aspergillus fumigatus A1163]	OrthologofA.nidulansFGSCA4:AN7517,A.nigerCBS513.88:An09g05650,A.oryzaeRIB40:AO090102000538,Aspergilluswentii:Aspwe1_0043027andAspergillussydowii:Aspsy1_0146077
Afu2g13030	4236.45	2016.03	6456.86	3.20276	1.67932	1.06137e-65	1.74558e-63	Chr2_A_fumigatus_Af293	3344456	3346012	+	1557	Afu2g13030	GO:0005524;GO:0006432;GO:0004812;GO:0070156;GO:0004826;GO:0005737;GO:0000166;GO:0043039;GO:0005739;GO:0005759;GO:0000049	K01889	gi|71001908|ref|XP_755635.1| phenylalanyl-tRNA synthetase alpha subunit (PodG) [Aspergillus fumigatus Af293] &gt;gi|66853273|gb|EAL93597.1| phenylalanyl-tRNA synthetase alpha subunit (PodG), putative [Aspergillus fumigatus Af293]	Ortholog(s)havephenylalanine-tRNAligaseactivity,roleinmitochondrialphenylalanyl-tRNAaminoacylationandmitochondrionlocalization
Afu7g06260	402.791	113.633	691.949	6.08932	2.60628	7.72269e-65	1.24859e-62	Chr7_A_fumigatus_Af293	1531122	1533006	-	1885	Afu7g06260	GO:0016491;GO:0005575;GO:0008150	-	gi|70986791|ref|XP_748884.1| zinc-containing alcohol dehydrogenase [Aspergillus fumigatus Af293] &gt;gi|66846514|gb|EAL86846.1| zinc-containing alcohol dehydrogenase, putative [Aspergillus fumigatus Af293]	Ortholog(s)haveintracellularlocalization
Afu6g06670	451.949	133.14	770.758	5.78906	2.53333	2.07692e-64	3.30195e-62	Chr6_A_fumigatus_Af293	1450043	1452866	-	2631	Afu6g06670	GO:0003674;GO:0070941;GO:0045121;GO:0032126;GO:0008150;GO:0005575	-	gi|146324371|ref|XP_750559.2| conserved hypothetical protein [Aspergillus fumigatus Af293] &gt;gi|129557213|gb|EAL88521.2| conserved hypothetical protein [Aspergillus fumigatus Af293]	OrthologofA.nidulansFGSCA4:AN5764,A.nigerCBS513.88:An18g06390,A.oryzaeRIB40:AO090003000043,Aspergilluswentii:Aspwe1_0170253andAspergillussydowii:Aspsy1_0030199
Afu6g03350	1958.31	825.074	3091.55	3.747	1.90574	1.55244e-62	2.42766e-60	Chr6_A_fumigatus_Af293	712946	714006	+	1061	Afu6g03350	GO:0016798;GO:0008150;GO:0005575;GO:0008080;GO:0008152	-	gi|70984469|ref|XP_747741.1| GNAT family N-acetyltransferase [Aspergillus fumigatus Af293] &gt;gi|66845368|gb|EAL85703.1| GNAT family N-acetyltransferase, putative [Aspergillus fumigatus Af293] &gt;gi|159122524|gb|EDP47645.1| GNAT family N-acetyltransferase, putative [Aspergillus fumigatus A1163]	Hasdomain(s)withpredictedN-acetyltransferaseactivity
Afu7g00970	185.36	26.18	344.539	13.1604	3.71813	8.72033e-62	1.34167e-59	Chr7_A_fumigatus_Af293	264095	265259	+	1165	Afu7g00970	GO:0003674;GO:0005575;GO:0008150	-	gi|70982610|ref|XP_746833.1| GPI anchored serine-threonine rich protein [Aspergillus fumigatus Af293] &gt;gi|66844457|gb|EAL84795.1| GPI anchored serine-threonine rich protein [Aspergillus fumigatus Af293] &gt;gi|159122925|gb|EDP48045.1| GPI anchored serine-threonine rich protein [Aspergillus fumigatus A1163] &gt;gi|666432239|gb|KEY79825.1| GPI anchored serine threoninee rich protein [Aspergillus…	Predictedrepeatrichglycophosphatidylinositol(GPI)-anchoredcellwallprotein
Afu3g02670	325.634	82.4127	568.855	6.90251	2.78712	1.11044e-61	1.68135e-59	Chr3_A_fumigatus_Af293	694320	697843	+	3359	Afu3g02670	GO:0019748;GO:0003824;GO:0044550;GO:0005575	-	gi|146323205|ref|XP_748589.2| NRPS-like enzyme [Aspergillus fumigatus Af293] &gt;gi|129556517|gb|EAL86551.2| NRPS-like enzyme, putative [Aspergillus fumigatus Af293]	Proteinsimilartononribosomalpeptidesynthases(NRPS-like),encodedinapredictedsecondarymetabolitegenecluster
Afu1g09690	1317.37	579.914	2054.82	3.54331	1.8251	6.1354e-60	9.14462e-58	Chr1_A_fumigatus_Af293	2513677	2516181	-	2505	Afu1g09690	GO:0003972;GO:0051730;GO:0004113;GO:0005737;GO:0036498;GO:0032056;GO:0005524;GO:0008081;GO:0006388;GO:0005637	K14679	gi|70995142|ref|XP_752336.1| tRNA ligase [Aspergillus fumigatus Af293] &gt;gi|66849971|gb|EAL90298.1| tRNA ligase [Aspergillus fumigatus Af293] &gt;gi|159131092|gb|EDP56205.1| tRNA ligase [Aspergillus fumigatus A1163] &gt;gi|666428496|gb|KEY76148.1| tRNA ligase [Aspergillus fumigatus var. RP-2014] &gt;gi|846915339|gb|KMK61142.1| tRNA ligase [Aspergillus fumigatus Z5]	Ortholog(s)have2',3'-cyclic-nucleotide3'-phosphodiesteraseactivity,GTP-dependentpolyribonucleotide5'-hydroxyl-kinaseactivity,RNAligase(ATP)activity
Afu6g09740	3713.69	1703.25	5724.14	3.36072	1.74877	1.48959e-59	2.16271e-57	Chr6_A_fumigatus_Af293	2371240	2372302	+	1005	Afu6g09740	-	K22124	gi|70992029|ref|XP_750863.1| thioredoxin reductase GliT [Aspergillus fumigatus Af293] &gt;gi|56609349|gb|AAW03299.1| GliT [Aspergillus fumigatus] &gt;gi|66848496|gb|EAL88825.1| thioredoxin reductase GliT [Aspergillus fumigatus Af293] &gt;gi|159124431|gb|EDP49549.1| thioredoxin reductase GliT [Aspergillus fumigatus A1163] &gt;gi|846917546|gb|KMK63293.1| thioredoxin reductase GliT [Aspergillus fumi…	ThioredoxinreductasegliT
Afu4g12340	1659.19	744.893	2573.49	3.45484	1.78862	1.49637e-59	2.16271e-57	Chr4_A_fumigatus_Af293	3231239	3232201	+	963	Afu4g12340	GO:0005739;GO:0016021;GO:0015187;GO:0006783;GO:1904983;GO:0005743	K15118	gi|70993500|ref|XP_751597.1| mitochondrial carrier protein [Aspergillus fumigatus Af293] &gt;gi|74671721|sp|Q4WQC5.1|S2538_ASPFU RecName: Full=Solute carrier family 25 member 38 homolog &gt;gi|251765008|sp|B0Y4J4.1|S2538_ASPFC RecName: Full=Solute carrier family 25 member 38 homolog &gt;gi|66849231|gb|EAL89559.1| mitochondrial carrier protein, putative [Aspergillus fumigatus Af293] &gt;gi|1591254…	Putativemitochondrialcarrierprotein
Afu3g11500	1215.15	531.749	1898.56	3.5704	1.83609	1.92843e-59	2.74556e-57	Chr3_A_fumigatus_Af293	3016426	3021935	-	4984	Afu3g11500	GO:0043531;GO:0008150;GO:0005575	-	gi|70999500|ref|XP_754469.1| LipA and NB-ARC domain protein [Aspergillus fumigatus Af293] &gt;gi|66852106|gb|EAL92431.1| LipA and NB-ARC domain protein [Aspergillus fumigatus Af293]	Hasdomain(s)withpredictedADPbindingactivity
Afu3g02253	3748.4	1879.35	5617.45	2.98905	1.57968	7.63972e-58	1.0717e-55	Chr3_A_fumigatus_Af293	555888	556343	-	456	Afu3g02253	GO:0005575;GO:0008150;GO:0003674	-	gi|146323189|ref|XP_001481589.1| YjgH family protein [Aspergillus fumigatus Af293] &gt;gi|129556509|gb|EBA27275.1| YjgH family protein [Aspergillus fumigatus Af293] &gt;gi|159128318|gb|EDP53433.1| hypothetical protein AFUB_046090 [Aspergillus fumigatus A1163] &gt;gi|846912782|gb|KMK58634.1| YjgH family protein [Aspergillus fumigatus Z5]	OrthologofA.oryzaeRIB40:AO090012000815,NeosartoryafischeriNRRL181:NFIA_003390,AspergillusclavatusNRRL1:ACLA_062150andAspergilluszonatus:Aspzo1_0135140
Afu5g02650	3684.47	1102.19	6266.75	5.68573	2.50734	2.21161e-57	3.05748e-55	Chr5_A_fumigatus_Af293	692297	693109	-	690	Afu5g02650	GO:0008150;GO:0005575;GO:0003674	-	gi|846913201|gb|KMK59029.1| hypothetical protein Y699_00230 [Aspergillus fumigatus Z5]	proteinofunknownfunction
Afu5g08200	3703.49	1342.77	6064.21	4.51621	2.17511	6.619e-57	9.01981e-55	Chr5_A_fumigatus_Af293	2075508	2077258	-	1751	Afu5g08200	GO:0005575;GO:0008150;GO:0003674	-	gi|70998176|ref|XP_753816.1| conserved hypothetical protein [Aspergillus fumigatus Af293] &gt;gi|66851452|gb|EAL91778.1| conserved hypothetical protein [Aspergillus fumigatus Af293] &gt;gi|159126447|gb|EDP51563.1| conserved hypothetical protein [Aspergillus fumigatus A1163] &gt;gi|666435309|gb|KEY82768.1| hypothetical protein BA78_3454 [Aspergillus fumigatus var. RP-2014]	OrthologofA.nidulansFGSCA4:AN11006,A.nigerCBS513.88:An03g04400,A.oryzaeRIB40:AO090701000738,Aspergilluswentii:Aspwe1_0048123andAspergillussydowii:Aspsy1_0046266
Afu5g09960	486.022	98.4373	873.608	8.87476	3.14971	6.9108e-57	9.2848e-55	Chr5_A_fumigatus_Af293	2572463	2573860	-	1319	Afu5g09960	GO:0005575;GO:0008150;GO:0003674	-	gi|70997824|ref|XP_753644.1| GPI anchored protein [Aspergillus fumigatus Af293] &gt;gi|66851280|gb|EAL91606.1| GPI anchored protein, putative [Aspergillus fumigatus Af293]	PutativeGPI-anchoredprotein
Afu6g07720	14820.3	7713.11	21927.5	2.84289	1.50736	1.93404e-56	2.56234e-54	Chr6_A_fumigatus_Af293	1754652	1758472	-	3056	Afu6g07720	-	K01610	gi|70991629|ref|XP_750663.1| phosphoenolpyruvate carboxykinase AcuF [Aspergillus fumigatus Af293] &gt;gi|66848296|gb|EAL88625.1| phosphoenolpyruvate carboxykinase AcuF [Aspergillus fumigatus Af293] &gt;gi|159124223|gb|EDP49341.1| phosphoenolpyruvate carboxykinase AcuF [Aspergillus fumigatus A1163] &gt;gi|666433402|gb|KEY80955.1| phosphoenolpyruvate carboxykinase AcuF [Aspergillus fumigatus var. R…	Putativephosphoenolpyruvatecarboxykinase
Afu2g08240	847.771	340.365	1355.18	3.98154	1.99333	1.06789e-54	1.35822e-52	Chr2_A_fumigatus_Af293	2125943	2128494	+	2382	Afu2g08240	GO:0005634;GO:0042025;GO:0000981;GO:0003677;GO:0006351;GO:0008270;GO:0045944;GO:0006355;GO:0043565	-	gi|71000954|ref|XP_755158.1| C6 transcription factor [Aspergillus fumigatus Af293] &gt;gi|66852796|gb|EAL93120.1| C6 transcription factor, putative [Aspergillus fumigatus Af293] &gt;gi|159129252|gb|EDP54366.1| C6 transcription factor, putative [Aspergillus fumigatus A1163]	Ortholog(s)havesequence-specificDNAbindingactivityandnucleuslocalization
Afu3g03230	743.686	304.605	1182.77	3.88296	1.95716	9.52889e-54	1.196e-51	Chr3_A_fumigatus_Af293	864234	865759	-	1413	Afu3g03230	GO:0005575	-	gi|146323219|ref|XP_748642.2| bZIP transcription factor [Aspergillus fumigatus Af293] &gt;gi|129556524|gb|EAL86604.2| bZIP transcription factor, putative [Aspergillus fumigatus Af293] &gt;gi|159128213|gb|EDP53328.1| bZIP transcription factor, putative [Aspergillus fumigatus A1163]	Hasdomain(s)withpredictedsequence-specificDNAbinding,transcriptionfactoractivity,sequence-specificDNAbindingactivityandroleinregulationoftranscription,DNA-templated
Afu8g06080	1130.79	518.373	1743.2	3.36283	1.74967	3.19914e-53	3.96319e-51	Chr8_A_fumigatus_Af293	1447753	1449394	-	1642	Afu8g06080	GO:0005741;GO:0005344;GO:0071218;GO:0055114;GO:0019825;GO:0071500;GO:0042602;GO:0016966;GO:0046210;GO:0071949;GO:1902170;GO:0008941;GO:0034599;GO:0020037;GO:0005739;GO:0005759;GO:0046872;GO:0016491;GO:0010494;GO:0005829;GO:0045461;GO:0051409	-	gi|70983767|ref|XP_747410.1| flavohemoprotein [Aspergillus fumigatus Af293] &gt;gi|66845036|gb|EAL85372.1| flavohemoprotein, putative [Aspergillus fumigatus Af293]	Putativeflavohemoprotein
Afu6g07670	9159.82	4930.22	13389.4	2.71579	1.44137	4.21657e-53	5.15665e-51	Chr6_A_fumigatus_Af293	1741179	1742990	-	1754	Afu6g07670	-	K02259	gi|70991619|ref|XP_750658.1| cytochrome c oxidase assembly protein cox15 [Aspergillus fumigatus Af293] &gt;gi|66848291|gb|EAL88620.1| cytochrome c oxidase assembly protein cox15 [Aspergillus fumigatus Af293]	Cytochromecoxidaseassemblyproteinwithapredictedroleinoxidativephosphorylation
Afu5g14410	508.585	188.441	828.73	4.39782	2.13679	6.03042e-53	7.28154e-51	Chr5_A_fumigatus_Af293	3749485	3751272	+	1671	Afu5g14410	GO:0005575;GO:0055114;GO:0005506;GO:0016702	K00456	gi|846917146|gb|KMK62916.1| cysteine dioxygenase [Aspergillus fumigatus Z5]	Putativecysteinedioxygenase
Afu5g07960	1270.78	599.482	1942.08	3.2396	1.69581	5.53495e-52	6.51826e-50	Chr5_A_fumigatus_Af293	1997228	1999214	-	1929	Afu5g07960	GO:0030433;GO:0036266;GO:0005575;GO:0008150;GO:0071630;GO:0072671	-	gi|70998228|ref|XP_753840.1| C2H2 finger and ankyrin domain protein [Aspergillus fumigatus Af293] &gt;gi|66851476|gb|EAL91802.1| C2H2 finger and ankyrin domain protein, putative [Aspergillus fumigatus Af293] &gt;gi|159126423|gb|EDP51539.1| C2H2 finger and ankyrin domain protein, putative [Aspergillus fumigatus A1163] &gt;gi|846913613|gb|KMK59441.1| C2H2 finger and ankyrin domain-containing protei…	Ortholog(s)havecytosollocalization
Afu5g10510	10711.1	5807.48	15614.6	2.68871	1.42691	6.50877e-52	7.57161e-50	Chr5_A_fumigatus_Af293	2681984	2687450	+	5363	Afu5g10510	GO:0042626;GO:0005524;GO:0016020;GO:0016887;GO:0055085;GO:0016021;GO:0044550	-	gi|70997713|ref|XP_753593.1| ABC transporter [Aspergillus fumigatus Af293] &gt;gi|66851229|gb|EAL91555.1| ABC transporter, putative [Aspergillus fumigatus Af293] &gt;gi|159126674|gb|EDP51790.1| ABC transporter, putative [Aspergillus fumigatus A1163] &gt;gi|846913852|gb|KMK59680.1| ABC transporter [Aspergillus fumigatus Z5]	Ortholog(s)haveroleinsecondarymetabolitebiosyntheticprocess
Afu4g11280	6695.82	2128.46	11263.2	5.2917	2.40373	7.31273e-52	8.40436e-50	Chr4_A_fumigatus_Af293	2952442	2954594	+	1973	Afu4g11280	GO:0000030;GO:0006506;GO:0031501;GO:0005783;GO:0030176;GO:0004376;GO:0000009;GO:0004584	K07542	gi|846908882|gb|KMK54847.1| GPI mannosyltransferase [Aspergillus fumigatus Z5]	Ortholog(s)havedolichyl-phosphate-mannose-glycolipidalpha-mannosyltransferaseactivityandroleinGPIanchorbiosyntheticprocess
Afu4g02810	2057.93	1034.87	3081	2.97719	1.57395	2.31157e-51	2.59413e-49	Chr4_A_fumigatus_Af293	789621	791042	-	1422	Afu4g02810	GO:0005575;GO:0008460;GO:0003824	-	gi|70981877|ref|XP_746467.1| oxidoreductase [Aspergillus fumigatus Af293] &gt;gi|66844090|gb|EAL84429.1| oxidoreductase, putative [Aspergillus fumigatus Af293]	Hasdomain(s)withpredictedcatalyticactivity,coenzymebindingactivityandroleincellularmetabolicprocess
Afu6g03080	255.903	69.8362	441.97	6.32866	2.6619	7.00608e-50	7.59443e-48	Chr6_A_fumigatus_Af293	648931	652940	+	3864	Afu6g03080	GO:0016021;GO:0005524;GO:0042626;GO:0008559;GO:0055085;GO:0016887	K05658	gi|70984523|ref|XP_747768.1| ABC multidrug transporter [Aspergillus fumigatus Af293] &gt;gi|66845395|gb|EAL85730.1| ABC multidrug transporter, putative [Aspergillus fumigatus Af293]	PutativeMDR1familyABCtransporter
Afu3g14530	900.45	410.863	1390.04	3.38321	1.75839	1.95292e-48	2.09313e-46	Chr3_A_fumigatus_Af293	3851576	3853044	+	1358	Afu3g14530	GO:0005575;GO:0016787	-	gi|846908261|gb|KMK54241.1| lipase/esterase family protein, putative [Aspergillus fumigatus Z5]	Hasdomain(s)withpredictedhydrolaseactivityandroleinmetabolicprocess
Afu3g00730	3911.07	2135.97	5686.17	2.6621	1.41257	1.33194e-47	1.41171e-45	Chr3_A_fumigatus_Af293	165340	166134	-	747	Afu3g00730	GO:0005515;GO:0003674;GO:0008150;GO:0005622	-	gi|70985777|ref|XP_748394.1| conserved hypothetical protein [Aspergillus fumigatus Af293] &gt;gi|66846023|gb|EAL86356.1| conserved hypothetical protein [Aspergillus fumigatus Af293] &gt;gi|159128471|gb|EDP53586.1| conserved hypothetical protein [Aspergillus fumigatus A1163] &gt;gi|666435478|gb|KEY82924.1| hypothetical protein BA78_5596 [Aspergillus fumigatus var. RP-2014] &gt;gi|846912935|gb|KMK5…	ProteinwithYap1-dependentinductioninresponsetohydrogenperoxide
Afu5g03040	4384.9	2410.34	6359.45	2.6384	1.39966	3.31696e-47	3.43919e-45	Chr5_A_fumigatus_Af293	820242	823363	+	2933	Afu5g03040	GO:0042407;GO:0008150;GO:0005575;GO:0005739;GO:0003674	K09531	gi|70985066|ref|XP_748039.1| DnaJ domain protein [Aspergillus fumigatus Af293] &gt;gi|66845667|gb|EAL86001.1| DnaJ domain protein [Aspergillus fumigatus Af293] &gt;gi|846913238|gb|KMK59066.1| DnaJ domain-containing protein [Aspergillus fumigatus Z5]	OrthologofA.nidulansFGSCA4:AN8179,A.oryzaeRIB40:AO090102000505,Aspergilluswentii:Aspwe1_0053028,Aspergillussydowii:Aspsy1_0050623andAspergillusterreusNIH2624:ATET_09281
Afu7g05490	17063.7	7013.06	27114.3	3.86627	1.95094	9.59713e-47	9.73904e-45	Chr7_A_fumigatus_Af293	1326515	1326733	-	219	Afu7g05490	GO:0008150;GO:0005575;GO:0003674	-	gi|70986948|ref|XP_748960.1| conserved hypothetical protein [Aspergillus fumigatus Af293] &gt;gi|66846590|gb|EAL86922.1| conserved hypothetical protein [Aspergillus fumigatus Af293]	proteinofunknownfunction
Afu3g13010	6510.66	831.939	12189.4	14.6518	3.873	1.31457e-46	1.31996e-44	Chr3_A_fumigatus_Af293	3455785	3457934	+	1956	Afu3g13010	GO:0005575;GO:0008150;GO:0070290;GO:0008270	-	gi|70999197|ref|XP_754320.1| Zn-dependent hydrolase/oxidoreductase family protein [Aspergillus fumigatus Af293] &gt;gi|66851957|gb|EAL92282.1| Zn-dependent hydrolase/oxidoreductase family protein, putative [Aspergillus fumigatus Af293] &gt;gi|159127337|gb|EDP52452.1| Zn-dependent hydrolase/oxidoreductase family protein, putative [Aspergillus fumigatus A1163] &gt;gi|666433315|gb|KEY80870.1| Zn dep…	Hasdomain(s)withpredictedhydrolaseactivity
Afu2g01590	1466.77	510.544	2422.99	4.7459	2.24668	1.79629e-46	1.78488e-44	Chr2_A_fumigatus_Af293	380639	382289	+	1470	Afu2g01590	-	-	gi|70988885|ref|XP_749294.1| non-classical export protein Nce102 [Aspergillus fumigatus Af293] &gt;gi|66846925|gb|EAL87256.1| non-classical export protein Nce102, putative [Aspergillus fumigatus Af293] &gt;gi|159128708|gb|EDP53822.1| non-classical export protein Nce2, putative [Aspergillus fumigatus A1163] &gt;gi|666431512|gb|KEY79116.1| hypothetical protein BA78_7858 [Aspergillus fumigatus var. …	Putativenon-classicalexportprotein
Afu2g02350	1111.93	499.895	1723.96	3.44865	1.78603	1.91233e-46	1.88059e-44	Chr2_A_fumigatus_Af293	587688	590748	+	2963	Afu2g02350	GO:0005575;GO:0008150	-	gi|70989041|ref|XP_749370.1| MYB DNA-binding domain protein [Aspergillus fumigatus Af293] &gt;gi|66847001|gb|EAL87332.1| MYB DNA-binding domain protein [Aspergillus fumigatus Af293] &gt;gi|159128784|gb|EDP53898.1| MYB DNA-binding domain protein [Aspergillus fumigatus A1163]	Hasdomain(s)withpredictedDNAbinding,chromatinbindingactivity
Afu3g07690	2437.36	1310.22	3564.5	2.72054	1.44389	7.20901e-46	7.01702e-44	Chr3_A_fumigatus_Af293	1941883	1942294	+	231	Afu3g07690	GO:0015680;GO:0005829;GO:0005758;GO:0033617;GO:0006825;GO:0016531;GO:0005507	K02260	gi|71000295|ref|XP_754842.1| cytochrome c oxidase copper chaperone Cox17 [Aspergillus fumigatus Af293] &gt;gi|66852479|gb|EAL92804.1| cytochrome c oxidase copper chaperone Cox17, putative [Aspergillus fumigatus Af293] &gt;gi|846914763|gb|KMK60581.1| cytochrome c oxidase copper chaperone Cox17 [Aspergillus fumigatus Z5]	Ortholog(s)havecopperchaperoneactivity,roleinintracellularcopperiontransport,mitochondrialrespiratorychaincomplexIVassemblyandcytosol,mitochondrialintermembranespace,nucleuslocalization
Afu2g09510	15427	6494.12	24359.9	3.75107	1.9073	8.71065e-46	8.39302e-44	Chr2_A_fumigatus_Af293	2432444	2433277	-	834	Afu2g09510	GO:0003674;GO:0008150;GO:0005575	-	gi|159129367|gb|EDP54481.1| conserved hypothetical protein [Aspergillus fumigatus A1163]	proteinofunknownfunction
Afu1g01700	253.207	73.7179	432.695	5.86961	2.55326	5.95461e-45	5.62386e-43	Chr1_A_fumigatus_Af293	524155	527369	-	3135	Afu1g01700	GO:0003674;GO:0005575;GO:0008150	-	gi|70990142|ref|XP_749920.1| conserved serine-rich protein [Aspergillus fumigatus Af293] &gt;gi|66847552|gb|EAL87882.1| conserved serine-rich protein [Aspergillus fumigatus Af293]	OrthologofA.nidulansFGSCA4:AN5649,AN1674,AN0384,AN1268,AN7262,A.fumigatusAf293:Afu2g17000,Afu4g08730,Afu4g13630,Afu1g10012andA.nigerCBS513.88:An01g09380,An01g06520,An04g09080,An04g03600
Afu5g00910	176.33	31.7233	320.937	10.1168	3.33868	9.36211e-45	8.75541e-43	Chr5_A_fumigatus_Af293	239708	240114	-	360	Afu5g00910	GO:0008150;GO:0005575;GO:0003674	-	gi|70985488|ref|XP_748250.1| MBL2-like secreted peptide [Aspergillus fumigatus Af293] &gt;gi|66845878|gb|EAL86212.1| MBL2-like secreted peptide, putative [Aspergillus fumigatus Af293] &gt;gi|666430082|gb|KEY77712.1| hypothetical protein MBL2 secreted peptide [Aspergillus fumigatus var. RP-2014]	OrthologofA.nidulansFGSCA4:AN1567,NeosartoryafischeriNRRL181:NFIA_041260,Aspergilluswentii:Aspwe1_0149298andAspergillusversicolor:Aspve1_0045271,Aspve1_0151961
Afu4g11270	22194.7	5306.9	39082.6	7.36449	2.88059	3.00032e-44	2.77864e-42	Chr4_A_fumigatus_Af293	2948216	2952394	-	4114	Afu4g11270	GO:0003674;GO:0005575;GO:0008150	-	gi|70993710|ref|XP_751702.1| conserved hypothetical protein [Aspergillus fumigatus Af293] &gt;gi|66849336|gb|EAL89664.1| conserved hypothetical protein [Aspergillus fumigatus Af293] &gt;gi|159125376|gb|EDP50493.1| conserved hypothetical protein [Aspergillus fumigatus A1163] &gt;gi|846908881|gb|KMK54846.1| hypothetical protein Y699_06490 [Aspergillus fumigatus Z5]	OrthologofA.nidulansFGSCA4:AN9473,A.nigerCBS513.88:An04g05360,A.oryzaeRIB40:AO090003001094,Aspergilluswentii:Aspwe1_0102365andAspergillussydowii:Aspsy1_0148568
Afu2g01740	570.437	247.934	892.94	3.60152	1.84861	3.20529e-44	2.93993e-42	Chr2_A_fumigatus_Af293	425912	427225	-	1314	Afu2g01740	GO:0003674;GO:0015689;GO:0016021;GO:0005575;GO:0008150;GO:0015098	-	gi|70988915|ref|XP_749309.1| sulfate transporter [Aspergillus fumigatus Af293] &gt;gi|66846940|gb|EAL87271.1| sulfate transporter, putative [Aspergillus fumigatus Af293] &gt;gi|159128723|gb|EDP53837.1| sulfate transporter, putative [Aspergillus fumigatus A1163]	OrthologofA.nigerCBS513.88:An14g03580,A.oryzaeRIB40:AO090011000423,Aspergilluswentii:Aspwe1_0112466,Aspergillussydowii:Aspsy1_0091287andAspergillusterreusNIH2624:ATET_05746
Afu6g03620	4595.88	2603.32	6588.44	2.53078	1.33958	5.20232e-44	4.6816e-42	Chr6_A_fumigatus_Af293	789961	791742	-	1716	Afu6g03620	-	-	gi|70984404|ref|XP_747715.1| FAD/FMN-containing isoamyl alcohol oxidase MreA [Aspergillus fumigatus Af293] &gt;gi|66845342|gb|EAL85677.1| FAD/FMN-containing isoamyl alcohol oxidase MreA [Aspergillus fumigatus Af293]	FAD/FMN-containingisoamylalcoholoxidase
Afu3g02780	456.691	79.6812	833.701	10.463	3.38722	5.95302e-44	5.25795e-42	Chr3_A_fumigatus_Af293	728450	731583	+	2877	Afu3g02780	GO:0022857;GO:0055085;GO:0003674	-	gi|846912732|gb|KMK58584.1| MFS multidrug transporter, putative [Aspergillus fumigatus Z5]	Hasdomain(s)withpredictedroleintransmembranetransportandintegralcomponentofmembranelocalization
Afu4g00710	156.366	10.3714	302.361	29.1535	4.8656	6.49585e-44	5.68476e-42	Chr4_A_fumigatus_Af293	193241	195051	+	1560	Afu4g00710	GO:0042025;GO:0006355;GO:0000981;GO:0008270	-	gi|846912442|gb|KMK58310.1| Transcriptional regulatory protein moc3 [Aspergillus fumigatus Z5]	Hasdomain(s)withpredictedRNApolymeraseIItranscriptionfactoractivity,sequence-specificDNAbinding,zincionbindingactivity,roleinregulationoftranscription,DNA-templatedandnucleuslocalization
Afu2g04200	384.195	147.357	621.034	4.21448	2.07535	1.7582e-43	1.51094e-41	Chr2_A_fumigatus_Af293	1167753	1171339	-	3422	Afu2g04200	-	K00457	gi|70989405|ref|XP_749552.1| 4-hydroxyphenylpyruvate dioxygenase [Aspergillus fumigatus Af293] &gt;gi|74669096|sp|Q4WHU1.1|HPPD1_ASPFU RecName: Full=Probable 4-hydroxyphenylpyruvate dioxygenase 1; Short=4HPPD 1; Short=HPD 1; Short=HPPDase 1 &gt;gi|66847183|gb|EAL87514.1| 4-hydroxyphenylpyruvate dioxygenase, putative [Aspergillus fumigatus Af293] &gt;gi|159128963|gb|EDP54077.1| 4-hydroxyphenylpyru…	4-hydroxyphenylpyruvatedioxygenaseinvolvedintheL-tyrosinedegradationpathway
Afu4g12510	1178.42	267.838	2089.01	7.79952	2.96339	1.81985e-43	1.54996e-41	Chr4_A_fumigatus_Af293	3284839	3287326	+	2395	Afu4g12510	GO:0003674;GO:0008150;GO:0005575	-	gi|146323867|ref|XP_751579.2| conserved hypothetical protein [Aspergillus fumigatus Af293] &gt;gi|129557496|gb|EAL89541.2| conserved hypothetical protein [Aspergillus fumigatus Af293] &gt;gi|159125492|gb|EDP50609.1| conserved hypothetical protein [Aspergillus fumigatus A1163] &gt;gi|666429056|gb|KEY76702.1| hypothetical protein BA78_6994 [Aspergillus fumigatus var. RP-2014]	OrthologofA.nidulansFGSCA4:AN3215,AN7166,AN8609,A.fumigatusAf293:Afu3g14210,Afu4g03360andA.nigerCBS513.88:An09g04200,An14g01840
Afu7g06380	319.362	110.114	528.609	4.80054	2.2632	4.30191e-43	3.6315e-41	Chr7_A_fumigatus_Af293	1564152	1566317	-	2166	Afu7g06380	GO:0032450;GO:0004575;GO:0046352;GO:0005975;GO:0043896;GO:0003824;GO:0005987;GO:0005576;GO:0033934;GO:0009267;GO:0009313;GO:0036170;GO:0036180;GO:0004574;GO:0004556;GO:0000025;GO:0030447	K01182	gi|70986767|ref|XP_748872.1| maltase [Aspergillus fumigatus Af293] &gt;gi|66846502|gb|EAL86834.1| maltase [Aspergillus fumigatus Af293]	Putativemaltase
Afu5g07640	252.526	43.3384	461.715	10.6537	3.41328	7.71822e-43	6.45826e-41	Chr5_A_fumigatus_Af293	1908466	1909824	-	1359	Afu5g07640	GO:0003824;GO:0008150;GO:0005634;GO:0005575;GO:0003674;GO:0003963;GO:0006396	K01974	gi|70998296|ref|XP_753871.1| RNA 3&apos;-terminal phosphate cyclase [Aspergillus fumigatus Af293] &gt;gi|66851507|gb|EAL91833.1| RNA 3&apos;-terminal phosphate cyclase, putative [Aspergillus fumigatus Af293] &gt;gi|846913585|gb|KMK59413.1| RNA 3&apos;-terminal phosphate cyclase [Aspergillus fumigatus Z5]	OrthologofA.nidulansFGSCA4:AN7762,A.oryzaeRIB40:AO090701000669,NeosartoryafischeriNRRL181:NFIA_079620,Aspergilluswentii:Aspwe1_0101081andAspergillusversicolor:Aspve1_0131565
Afu1g09757	855.09	410.28	1299.9	3.16832	1.66372	9.63091e-43	7.98863e-41	Chr1_A_fumigatus_Af293	2525341	2525952	+	297	Afu1g09757	GO:0030001;GO:0005829;GO:0033617;GO:0005758;GO:0005507	K18183	gi|146322548|ref|XP_001481718.1| cytochrome c oxidase assembly protein Cox19 [Aspergillus fumigatus Af293] &gt;gi|129557722|gb|EBA27402.1| cytochrome c oxidase assembly protein Cox19, putative [Aspergillus fumigatus Af293] &gt;gi|159131099|gb|EDP56212.1| cytochrome c oxidase assembly protein Cox19, putative [Aspergillus fumigatus A1163]	Ortholog(s)havecopperionbindingactivity,roleinmetaliontransport,mitochondrialrespiratorychaincomplexIVassemblyandcytosol,mitochondrialintermembranespace,nucleuslocalization
Afu7g06010	2381.71	1311.14	3452.28	2.63304	1.39673	1.1375e-42	9.35396e-41	Chr7_A_fumigatus_Af293	1471568	1472598	-	974	Afu7g06010	GO:0016884;GO:0003674;GO:0008150;GO:0005739	K09117	gi|70986843|ref|XP_748909.1| conserved hypothetical protein [Aspergillus fumigatus Af293] &gt;gi|66846539|gb|EAL86871.1| conserved hypothetical protein [Aspergillus fumigatus Af293] &gt;gi|159123322|gb|EDP48442.1| conserved hypothetical protein [Aspergillus fumigatus A1163] &gt;gi|666427850|gb|KEY75507.1| hypothetical protein BA78_7864 [Aspergillus fumigatus var. RP-2014] &gt;gi|846910276|gb|KMK5…	Ortholog(s)havemitochondrionlocalization
Afu7g06270	969.05	312.069	1626.03	5.21048	2.38142	4.28922e-42	3.46736e-40	Chr7_A_fumigatus_Af293	1533194	1534159	+	912	Afu7g06270	GO:0008150;GO:0005575	K06035	gi|70986789|ref|XP_748883.1| cyanamide hydratase [Aspergillus fumigatus Af293] &gt;gi|66846513|gb|EAL86845.1| cyanamide hydratase, putative [Aspergillus fumigatus Af293] &gt;gi|159123345|gb|EDP48465.1| cyanamide hydratase, putative [Aspergillus fumigatus A1163]	Hasdomain(s)withpredictedcatalyticactivity,metalionbinding,phosphoricdiesterhydrolaseactivity
Afu6g14060	3347.68	1887.06	4808.29	2.54802	1.34938	5.77394e-42	4.62837e-40	Chr6_A_fumigatus_Af293	3586083	3587627	+	1493	Afu6g14060	GO:0003674;GO:0005575;GO:0008150;GO:0016021	-	gi|70992863|ref|XP_751280.1| conserved hypothetical protein [Aspergillus fumigatus Af293] &gt;gi|66848913|gb|EAL89242.1| conserved hypothetical protein [Aspergillus fumigatus Af293] &gt;gi|159130265|gb|EDP55378.1| conserved hypothetical protein [Aspergillus fumigatus A1163]	proteinofunknownfunction
Afu7g00280	2004.52	1102.74	2906.3	2.63554	1.3981	3.40468e-41	2.66207e-39	Chr7_A_fumigatus_Af293	79505	82174	-	2325	Afu7g00280	GO:0022857;GO:0003674;GO:0055085	-	gi|846909810|gb|KMK55742.1| MFS transporter, putative [Aspergillus fumigatus Z5]	Hasdomain(s)withpredictedroleintransmembranetransportandintegralcomponentofmembranelocalization
Afu7g05230	665.907	316.217	1015.6	3.21171	1.68334	1.27576e-40	9.8939e-39	Chr7_A_fumigatus_Af293	1236466	1237557	-	957	Afu7g05230	GO:0030148;GO:0008150;GO:0045140;GO:0005575;GO:0016021;GO:0003674;GO:0070916;GO:0006673	-	gi|70987002|ref|XP_748986.1| conserved hypothetical protein [Aspergillus fumigatus Af293] &gt;gi|66846616|gb|EAL86948.1| conserved hypothetical protein [Aspergillus fumigatus Af293] &gt;gi|159123245|gb|EDP48365.1| conserved hypothetical protein [Aspergillus fumigatus A1163]	OrthologofA.nigerCBS513.88:An07g03050,NeosartoryafischeriNRRL181:NFIA_026380,Aspergilluswentii:Aspwe1_0048280andAspergillusversicolor:Aspve1_0352289
Afu4g00980	117.487	18.655	216.319	11.5958	3.53553	1.83436e-40	1.41113e-38	Chr4_A_fumigatus_Af293	264171	264989	+	819	Afu4g00980	GO:0003674;GO:0016021;GO:0005575;GO:0008150	-	gi|70981660|ref|XP_746359.1| conserved hypothetical protein [Aspergillus fumigatus Af293] &gt;gi|66843981|gb|EAL84321.1| conserved hypothetical protein [Aspergillus fumigatus Af293] &gt;gi|159122030|gb|EDP47153.1| conserved hypothetical protein [Aspergillus fumigatus A1163]	OrthologofA.oryzaeRIB40:AO090003001388,NeosartoryafischeriNRRL181:NFIA_044520,AspergillusfumigatusA1163:AFUB_101480andAspergillusclavatusNRRL1:ACLA_078080
Afu3g03600	380.401	149.409	611.393	4.09207	2.03283	2.69492e-40	2.05655e-38	Chr3_A_fumigatus_Af293	964392	965315	-	924	Afu3g03600	GO:0016787;GO:0009435;GO:0005575;GO:0044550;GO:0004061	-	gi|70986372|ref|XP_748680.1| carboxylesterase [Aspergillus fumigatus Af293] &gt;gi|66846309|gb|EAL86642.1| carboxylesterase, putative [Aspergillus fumigatus Af293] &gt;gi|159128174|gb|EDP53289.1| carboxylesterase, putative [Aspergillus fumigatus A1163] &gt;gi|666434916|gb|KEY82401.1| carboxylesterase [Aspergillus fumigatus var. RP-2014] &gt;gi|846915049|gb|KMK60867.1| carboxylesterase [Aspergillu…	Hasdomain(s)withpredictedhydrolaseactivityandroleinmetabolicprocess
Afu5g06820	2050.97	98.7763	4003.16	40.5276	5.34083	6.88166e-40	5.20985e-38	Chr5_A_fumigatus_Af293	1677732	1678782	-	1051	Afu5g06820	GO:0003674;GO:0005575;GO:0008150	-	gi|70998458|ref|XP_753951.1| hypothetical protein AFUA_5G06820 [Aspergillus fumigatus Af293] &gt;gi|66851587|gb|EAL91913.1| hypothetical protein AFUA_5G06820 [Aspergillus fumigatus Af293]	OrthologofA.nigerCBS513.88:An03g00400,A.oryzaeRIB40:AO090701000306,NeosartoryafischeriNRRL181:NFIA_036290andAspergillusnigerATCC1015:45807-mRNA
Afu5g10240	852.039	430.373	1273.7	2.95953	1.56537	1.14796e-39	8.62233e-38	Chr5_A_fumigatus_Af293	2626074	2626991	+	918	Afu5g10240	GO:0008150;GO:0005575;GO:0016021;GO:0003674	-	gi|70997766|ref|XP_753617.1| conserved hypothetical protein [Aspergillus fumigatus Af293] &gt;gi|66851253|gb|EAL91579.1| conserved hypothetical protein [Aspergillus fumigatus Af293] &gt;gi|159126649|gb|EDP51765.1| conserved hypothetical protein [Aspergillus fumigatus A1163]	OrthologofA.nidulansFGSCA4:AN2338,A.oryzaeRIB40:AO090020000142,AO090010000531,NeosartoryafischeriNRRL181:NFIA_077030andAspergilluswentii:Aspwe1_0033922,Aspwe1_0038721
Afu3g08010	23425.5	14099.8	32751.1	2.32282	1.21588	2.18172e-39	1.6259e-37	Chr3_A_fumigatus_Af293	2045437	2048176	+	2667	Afu3g08010	-	-	gi|71000217|ref|XP_754813.1| C2H2 transcription factor (Ace1) [Aspergillus fumigatus Af293] &gt;gi|66852450|gb|EAL92775.1| C2H2 transcription factor (Ace1), putative [Aspergillus fumigatus Af293]	C2H2transcriptionfactor
Afu3g01240	80.5831	6.64637	154.52	23.2488	4.53908	2.69082e-39	1.98975e-37	Chr3_A_fumigatus_Af293	303990	304430	-	441	Afu3g01240	GO:0003674;GO:0016021;GO:0008150;GO:0005575	-	gi|70985879|ref|XP_748445.1| hypothetical protein AFUA_3G01240 [Aspergillus fumigatus Af293] &gt;gi|66846074|gb|EAL86407.1| hypothetical protein AFUA_3G01240 [Aspergillus fumigatus Af293]	OrthologofNeosartoryafischeriNRRL181:NFIA_002180andAspergillusfumigatusA1163:AFUB_047140
Afu3g02520	2134.32	1027.11	3241.52	3.15595	1.65808	3.25209e-39	2.36807e-37	Chr3_A_fumigatus_Af293	628877	632001	-	2817	Afu3g02520	GO:0055085;GO:0003674;GO:0005887;GO:0022857;GO:0016021;GO:0044550	-	gi|70986154|ref|XP_748573.1| MFS multidrug transporter [Aspergillus fumigatus Af293] &gt;gi|66846202|gb|EAL86535.1| MFS multidrug transporter, putative [Aspergillus fumigatus Af293]	Hasdomain(s)withpredictedroleintransmembranetransportandintegralcomponentofmembranelocalization
Afu6g00180	887.075	166.464	1607.69	9.65783	3.2717	6.40584e-39	4.62919e-37	Chr6_A_fumigatus_Af293	53313	56057	-	330	Afu6g00180	GO:0008150;GO:0070051;GO:0005575	-	gi|70981514|ref|XP_731539.1| hypothetical protein AFUA_6G00180 [Aspergillus fumigatus Af293] &gt;gi|66843908|gb|EAL84249.1| hypothetical protein AFUA_6G00180 [Aspergillus fumigatus Af293]	Fibrinogen-bindingproteinofunknownfunction
Afu1g03610	97518	58833.5	136203	2.31505	1.21105	1.67824e-38	1.20367e-36	Chr1_A_fumigatus_Af293	1041332	1045036	+	3512	Afu1g03610	GO:0020037;GO:0019825;GO:0005575	-	gi|70990524|ref|XP_750111.1| conserved hypothetical protein [Aspergillus fumigatus Af293] &gt;gi|66847743|gb|EAL88073.1| conserved hypothetical protein [Aspergillus fumigatus Af293] &gt;gi|159130592|gb|EDP55705.1| conserved hypothetical protein [Aspergillus fumigatus A1163]	proteinofunknownfunction
Afu2g14020	237.793	77.5649	398.022	5.13147	2.35937	2.14674e-38	1.52819e-36	Chr2_A_fumigatus_Af293	3668993	3671454	-	2064	Afu2g14020	GO:0016887;GO:0016020;GO:0005524;GO:0008150;GO:0016021	-	gi|146322996|ref|XP_755735.2| ABC transporter [Aspergillus fumigatus Af293] &gt;gi|129558564|gb|EAL93697.2| ABC transporter, putative [Aspergillus fumigatus Af293] &gt;gi|666429362|gb|KEY77004.1| ABC transporter [Aspergillus fumigatus var. RP-2014]	PutativeABCtransporter
Afu5g02630	84.7288	7.94673	161.511	20.3242	4.34513	2.8767e-38	2.03266e-36	Chr5_A_fumigatus_Af293	689239	689978	+	681	Afu5g02630	-	-	gi|70985146|ref|XP_748079.1| conserved hypothetical protein [Aspergillus fumigatus Af293] &gt;gi|66845707|gb|EAL86041.1| conserved hypothetical protein [Aspergillus fumigatus Af293]	OrthologofNeosartoryafischeriNRRL181:NFIA_039450,AspergillusfumigatusA1163:AFUB_051160,AspergillusclavatusNRRL1:ACLA_002530andAspergillusterreusNIH2624:ATET_09232
Afu2g04150	766.945	380.498	1153.39	3.03127	1.59992	3.09746e-38	2.17255e-36	Chr2_A_fumigatus_Af293	1138228	1141707	-	3095	Afu2g04150	GO:0006355;GO:0005634;GO:0042025;GO:0003677;GO:0000981;GO:0008270;GO:0006351	-	gi|70989395|ref|XP_749547.1| C6 transcription factor [Aspergillus fumigatus Af293] &gt;gi|66847178|gb|EAL87509.1| C6 transcription factor, putative [Aspergillus fumigatus Af293]	Hasdomain(s)withpredictedDNAbinding,RNApolymeraseIItranscriptionfactoractivity,sequence-specificDNAbinding,zincionbindingactivityandroleinregulationoftranscription,DNA-templated,transcription,DNA-templated
Afu2g14860	199.676	60.7309	338.62	5.57575	2.47917	3.5648e-38	2.48209e-36	Chr2_A_fumigatus_Af293	3918351	3920027	+	1571	Afu2g14860	GO:0008150;GO:0005575;GO:0003824	K01253	gi|119481839|ref|XP_001260948.1| epoxide hydrolase, putative [Aspergillus fischeri NRRL 181] &gt;gi|119409102|gb|EAW19051.1| epoxide hydrolase, putative [Aspergillus fischeri NRRL 181]	Hasdomain(s)withpredictedcatalyticactivity
Afu8g04560	965.052	500.293	1429.81	2.85795	1.51498	1.10062e-37	7.60782e-36	Chr8_A_fumigatus_Af293	1038696	1041109	+	2257	Afu8g04560	GO:0003674;GO:0070916;GO:0006673;GO:0030148;GO:0008150;GO:0045140;GO:0005575;GO:0016021	-	gi|70983472|ref|XP_747263.1| integral membrane protein [Aspergillus fumigatus Af293] &gt;gi|66844889|gb|EAL85225.1| integral membrane protein [Aspergillus fumigatus Af293] &gt;gi|159123731|gb|EDP48850.1| integral membrane protein [Aspergillus fumigatus A1163]	OrthologofA.nidulansFGSCA4:AN1465,AN8786,A.fumigatusAf293:Afu8g01300,A.nigerCBS513.88:An16g08420andAspergilluswentii:Aspwe1_0030845
Afu4g08130	2020.9	1150.35	2891.45	2.51353	1.32972	1.25601e-37	8.61947e-36	Chr4_A_fumigatus_Af293	2111445	2112130	-	546	Afu4g08130	-	-	gi|70994468|ref|XP_752013.1| mitochondrial hypoxia responsive domain protein [Aspergillus fumigatus Af293] &gt;gi|74671306|sp|Q4WP59.1|RCF1_ASPFU RecName: Full=Respiratory supercomplex factor 1, mitochondrial &gt;gi|308189513|sp|B0Y606.1|RCF1_ASPFC RecName: Full=Respiratory supercomplex factor 1, mitochondrial &gt;gi|66849647|gb|EAL89975.1| mitochondrial hypoxia responsive domain protein [Aspergi…	Ortholog(s)haveroleinmitochondrialrespiratorychaincomplexIVassembly,mitochondrialrespiratorychainsupercomplexassembly
Afu8g01300	298.304	113.079	483.529	4.27602	2.09627	2.13552e-37	1.43456e-35	Chr8_A_fumigatus_Af293	315471	318324	-	2617	Afu8g01300	GO:0003674;GO:0005575;GO:0008150	-	gi|846911032|gb|KMK56931.1| hypothetical protein Y699_05846 [Aspergillus fumigatus Z5]	OrthologofA.nidulansFGSCA4:AN1465,AN8786,A.fumigatusAf293:Afu8g04560,A.nigerCBS513.88:An16g08420andAspergilluswentii:Aspwe1_0030845
Afu6g03440	1651.42	147.63	3155.2	21.3723	4.41767	4.00382e-37	2.63396e-35	Chr6_A_fumigatus_Af293	736781	738413	-	1565	Afu6g03440	-	-	gi|70984453|ref|XP_747733.1| fructosyl amino acid oxidase [Aspergillus fumigatus Af293] &gt;gi|66845360|gb|EAL85695.1| fructosyl amino acid oxidase, putative [Aspergillus fumigatus Af293]	fructosylaminoacidoxidase,putative
Afu6g03470	5944.6	3607.5	8281.71	2.2957	1.19893	4.47791e-37	2.92567e-35	Chr6_A_fumigatus_Af293	743393	747852	+	4213	Afu6g03470	-	K05658	gi|70984447|ref|XP_747730.1| ABC multidrug transporter [Aspergillus fumigatus Af293] &gt;gi|66845357|gb|EAL85692.1| ABC multidrug transporter, putative [Aspergillus fumigatus Af293]	ABCtransporterfmpD
Afu4g03800	1418.94	785.39	2052.49	2.61333	1.38589	6.95439e-37	4.51278e-35	Chr4_A_fumigatus_Af293	1067043	1069349	+	2155	Afu4g03800	GO:0005575;GO:0005506;GO:0055114;GO:0020037;GO:0016712;GO:0004497;GO:0016705	-	gi|70982077|ref|XP_746567.1| cytochrome P450 alkane hydroxylase [Aspergillus fumigatus Af293] &gt;gi|66844190|gb|EAL84529.1| cytochrome P450 alkane hydroxylase, putative [Aspergillus fumigatus Af293] &gt;gi|159122199|gb|EDP47321.1| cytochrome P450 alkane hydroxylase, putative [Aspergillus fumigatus A1163] &gt;gi|666432441|gb|KEY80020.1| cytochrome P450 alkane hydroxylase [Aspergillus fumigatus va…	Hasdomain(s)withpredictedelectroncarrieractivity,hemebinding,ironionbinding,monooxygenaseactivity,oxidoreductaseactivityandactingonpaireddonors,more
Afu6g03460	6492.52	3310.73	9674.31	2.92211	1.54701	1.02154e-36	6.58409e-35	Chr6_A_fumigatus_Af293	740463	743301	+	2791	Afu6g03460	-	-	gi|159122515|gb|EDP47636.1| conserved hypothetical protein [Aspergillus fumigatus A1163]	FumipyrrolebiosynthesisproteinC
Afu4g14030	574.998	272.286	877.709	3.22348	1.68862	1.28106e-36	8.20136e-35	Chr4_A_fumigatus_Af293	3658121	3659718	-	1522	Afu4g14030	GO:0003674;GO:0005575;GO:0008150	-	gi|846910426|gb|KMK56346.1| hypothetical protein Y699_09212 [Aspergillus fumigatus Z5]	OrthologofA.nidulansFGSCA4:AN7850,A.oryzaeRIB40:AO090001000391,NeosartoryafischeriNRRL181:NFIA_102290,Aspergilluswentii:Aspwe1_0046564andAspergillusterreusNIH2624:ATET_02187
Afu2g16860	1826.99	93.7256	3560.26	37.986	5.24739	1.33939e-36	8.51764e-35	Chr2_A_fumigatus_Af293	4509762	4511405	-	1644	Afu2g16860	GO:0042910;GO:0022857;GO:0000329;GO:0055085;GO:0005887;GO:0006855;GO:0003674	-	gi|71002684|ref|XP_756023.1| MFS multidrug transporter [Aspergillus fumigatus Af293] &gt;gi|66853661|gb|EAL93985.1| MFS multidrug transporter, putative [Aspergillus fumigatus Af293] &gt;gi|159130076|gb|EDP55190.1| MFS multidrug transporter, putative [Aspergillus fumigatus A1163] &gt;gi|846915565|gb|KMK61349.1| MFS multidrug transporter [Aspergillus fumigatus Z5]	Putativemajorfacilitatorsuperfamily(MFS)multidrugtransporter
Afu6g03252	110.693	18.8795	202.506	10.7262	3.42307	1.4011e-36	8.85103e-35	Chr6_A_fumigatus_Af293	688398	692348	+	3864	Afu6g03252	GO:0005524;GO:0006468;GO:0005515;GO:0004672;GO:0005575	-	gi|146324309|ref|XP_747751.2| protein kinase [Aspergillus fumigatus Af293] &gt;gi|129556256|gb|EAL85713.2| protein kinase, putative [Aspergillus fumigatus Af293]	Hasdomain(s)withpredictedATPbinding,proteinkinaseactivity,proteintyrosinekinaseactivityandroleinproteinphosphorylation
Afu3g14650	456.648	208.262	705.033	3.38531	1.75929	3.32627e-36	2.07381e-34	Chr3_A_fumigatus_Af293	3883316	3885447	+	1986	Afu3g14650	GO:0005575;GO:0008150;GO:0003674;GO:0005515	-	gi|70998879|ref|XP_754161.1| LipA and NB-ARC domain protein [Aspergillus fumigatus Af293] &gt;gi|66851798|gb|EAL92123.1| LipA and NB-ARC domain protein [Aspergillus fumigatus Af293]	OrthologofA.nidulansFGSCA4:AN2326,A.nigerCBS513.88:An09g01220,NeosartoryafischeriNRRL181:NFIA_062630andAspergillusversicolor:Aspve1_0050509
Afu6g13740	528.113	47.1193	1009.11	21.416	4.42062	4.01831e-36	2.48901e-34	Chr6_A_fumigatus_Af293	3510179	3511133	+	909	Afu6g13740	GO:0003674;GO:0016021;GO:0008150;GO:0005575	-	gi|146324534|ref|XP_751250.2| conserved hypothetical protein [Aspergillus fumigatus Af293] &gt;gi|129557294|gb|EAL89212.2| conserved hypothetical protein [Aspergillus fumigatus Af293] &gt;gi|159130296|gb|EDP55409.1| conserved hypothetical protein [Aspergillus fumigatus A1163] &gt;gi|666432337|gb|KEY79921.1| hypothetical protein BA78_5238 [Aspergillus fumigatus var. RP-2014]	OrthologofA.nidulansFGSCA4:AN0723,A.fumigatusAf293:Afu1g13990,A.nigerCBS513.88:An08g07150,An05g01960andA.oryzaeRIB40:AO090103000371
Afu6g03590	722.984	355.222	1090.75	3.0706	1.61852	1.13489e-35	6.93956e-34	Chr6_A_fumigatus_Af293	782860	784866	+	1885	Afu6g03590	-	K01647	gi|70984410|ref|XP_747718.1| citrate synthase Cit1 [Aspergillus fumigatus Af293] &gt;gi|74645208|sp|Q50I20.1|PRPC_ASPFM RecName: Full=2-methylcitrate synthase, mitochondrial; Short=Methylcitrate synthase; AltName: Full=(2S,3S)-2-methylcitrate synthase; AltName: Full=Citrate synthase 1; Flags: Precursor &gt;gi|817033872|sp|B0YD89.1|PRPC_ASPFC RecName: Full=2-methylcitrate synthase, mitochondrial; …	Methylcitratesynthase
Afu6g03345	67.7172	4.71847	130.716	27.703	4.79197	3.25845e-35	1.97977e-33	Chr6_A_fumigatus_Af293	712545	712883	+	339	Afu6g03345	GO:0003674;GO:0005575;GO:0008150;GO:0016021	-	gi|159122525|gb|EDP47646.1| hypothetical protein AFUB_094950 [Aspergillus fumigatus A1163]	proteinofunknownfunction
Afu3g03370	1691.45	971.106	2411.79	2.48355	1.3124	4.8523e-35	2.9295e-33	Chr3_A_fumigatus_Af293	898829	900216	-	1388	Afu3g03370	GO:0003674;GO:0005575;GO:0008150	-	gi|146323229|ref|XP_748657.2| cell surface protein [Aspergillus fumigatus Af293] &gt;gi|129556529|gb|EAL86619.2| cell surface protein, putative [Aspergillus fumigatus Af293] &gt;gi|159128200|gb|EDP53315.1| cell surface protein, putative [Aspergillus fumigatus A1163] &gt;gi|666434145|gb|KEY81669.1| cell surface protein [Aspergillus fumigatus var. RP-2014]	OrthologofA.oryzaeRIB40:AO090020000169,NeosartoryafischeriNRRL181:NFIA_005530,Aspergillusversicolor:Aspve1_0032029andAspergillusclavatusNRRL1:ACLA_061330
Afu8g02490	411.2	181.1	641.301	3.54114	1.82421	6.56478e-35	3.93845e-33	Chr8_A_fumigatus_Af293	663968	665922	+	1894	Afu8g02490	GO:0008150;GO:0005575;GO:0003674	-	gi|70982859|ref|XP_746957.1| hypothetical protein AFUA_8G02490 [Aspergillus fumigatus Af293] &gt;gi|66844582|gb|EAL84919.1| hypothetical protein AFUA_8G02490 [Aspergillus fumigatus Af293] &gt;gi|159123841|gb|EDP48960.1| hypothetical protein AFUB_084100 [Aspergillus fumigatus A1163]	OrthologofA.nigerCBS513.88:An07g06230,Aspergillusbrasiliensis:Aspbr1_0054487,NeosartoryafischeriNRRL181:NFIA_096210andAspergillusfumigatusA1163:AFUB_084100
Afu2g09520	1560.05	895.022	2225.08	2.48606	1.31386	8.96971e-35	5.34763e-33	Chr2_A_fumigatus_Af293	2436593	2439394	-	2554	Afu2g09520	-	K01179	gi|71001210|ref|XP_755286.1| extracellular endoglucanase/cellulase [Aspergillus fumigatus Af293] &gt;gi|66852924|gb|EAL93248.1| extracellular endoglucanase/cellulase, putative [Aspergillus fumigatus Af293] &gt;gi|159129368|gb|EDP54482.1| endoglucanase/cellulase, putative [Aspergillus fumigatus A1163] &gt;gi|323473069|gb|ADX78145.1| extracellular endoglucanase/cellulase EGL3 precursor [Aspergillus…	Putativeendo-1,4beta-glucanase,apredictedsecretedhydrolasewithafungalcellulosebindingdomain
Afu2g08370	4810.29	1910.31	7710.26	4.03612	2.01297	1.14214e-34	6.72523e-33	Chr2_A_fumigatus_Af293	2154351	2154941	-	456	Afu2g08370	GO:0005575;GO:0008150;GO:0004364;GO:0016021;GO:0003674;GO:0005783;GO:0004602;GO:0005635	K00799	gi|146322856|ref|XP_755171.2| glutathione S-transferase [Aspergillus fumigatus Af293] &gt;gi|129558494|gb|EAL93133.2| glutathione S-transferase, putative [Aspergillus fumigatus Af293] &gt;gi|159129262|gb|EDP54376.1| glutathione S-transferase, putative [Aspergillus fumigatus A1163] &gt;gi|846916343|gb|KMK62127.1| glutathione S-transferase [Aspergillus fumigatus Z5]	PredictedglutathioneStransferase
Afu6g04380	6009.99	3716.96	8303.02	2.23382	1.15951	1.43498e-34	8.39772e-33	Chr6_A_fumigatus_Af293	1000246	1002733	-	2376	Afu6g04380	GO:0016887;GO:0006744;GO:0031314;GO:0004672;GO:0032194;GO:0008289;GO:0046777;GO:1901006;GO:0016301;GO:0005759;GO:0005739	K08869	gi|70984246|ref|XP_747640.1| molecular chaperone (ABC1) [Aspergillus fumigatus Af293] &gt;gi|66845267|gb|EAL85602.1| molecular chaperone (ABC1), putative [Aspergillus fumigatus Af293] &gt;gi|846909205|gb|KMK55158.1| molecular chaperone (ABC1) [Aspergillus fumigatus Z5]	Ortholog(s)haveproteinkinaseactivityandroleinubiquinonebiosyntheticprocessvia3,4-dihydroxy-5-polyprenylbenzoate,ubiquinone-6biosyntheticprocess
Afu3g10770	3551.23	943.257	6159.19	6.52971	2.70702	1.52155e-34	8.85005e-33	Chr3_A_fumigatus_Af293	2800438	2802027	+	1483	Afu3g10770	GO:0003674;GO:0005886;GO:0016021;GO:0000324	-	gi|70999650|ref|XP_754542.1| RTA1 domain protein [Aspergillus fumigatus Af293] &gt;gi|66852179|gb|EAL92504.1| RTA1 domain protein, putative [Aspergillus fumigatus Af293] &gt;gi|159127555|gb|EDP52670.1| RTA1 domain protein, putative [Aspergillus fumigatus A1163] &gt;gi|666435106|gb|KEY82580.1| hypothetical protein RTA1 [Aspergillus fumigatus var. RP-2014]	RTA1domainprotein
Afu4g14400	3361.4	1787.79	4935.01	2.7604	1.46488	3.41535e-34	1.97449e-32	Chr4_A_fumigatus_Af293	3806336	3808785	+	2055	Afu4g14400	GO:0005575;GO:0008150;GO:0003674	-	gi|70993088|ref|XP_751392.1| C2H2 finger domain protein [Aspergillus fumigatus Af293] &gt;gi|66849026|gb|EAL89354.1| C2H2 finger domain protein, putative [Aspergillus fumigatus Af293]	OrthologofA.nidulansFGSCA4:AN3546,A.fumigatusAf293:Afu1g16170,Afu5g15040,Afu6g09300,A.nigerCBS513.88:An08g11160,An04g08000andA.oryzaeRIB40:AO090166000001
Afu3g06720	598.24	208.071	988.41	4.75036	2.24804	8.76694e-34	5.00766e-32	Chr3_A_fumigatus_Af293	1667616	1668702	-	1053	Afu3g06720	GO:0005575;GO:0008150;GO:0003674	-	gi|71000501|ref|XP_754934.1| ThiJ/PfpI family protein [Aspergillus fumigatus Af293] &gt;gi|66852571|gb|EAL92896.1| ThiJ/PfpI family protein [Aspergillus fumigatus Af293] &gt;gi|159127947|gb|EDP53062.1| ThiJ/PfpI family protein [Aspergillus fumigatus A1163] &gt;gi|666428703|gb|KEY76353.1| transcription factor ThiJ/PfpI [Aspergillus fumigatus var. RP-2014]	OrthologofAspergillusfumigatusA1163:AFUB_042330
Afu3g10760	4453.48	2466.87	6440.08	2.61063	1.3844	1.75235e-33	9.89091e-32	Chr3_A_fumigatus_Af293	2797134	2799677	+	2145	Afu3g10760	GO:0016832;GO:0005575;GO:0003824;GO:0005975	K01621	gi|70999652|ref|XP_754543.1| phosphoketolase [Aspergillus fumigatus Af293] &gt;gi|66852180|gb|EAL92505.1| phosphoketolase, putative [Aspergillus fumigatus Af293] &gt;gi|159127556|gb|EDP52671.1| phosphoketolase, putative [Aspergillus fumigatus A1163]	Putativephosphoketolase
Afu4g14650	642.847	261.646	1024.05	3.91387	1.96859	1.80637e-33	1.01359e-31	Chr4_A_fumigatus_Af293	3864715	3865767	+	1053	Afu4g14650	GO:0004747;GO:0046872;GO:0006014;GO:0005575;GO:0005634;GO:0005737;GO:0016301;GO:0019303;GO:0005524	K00852	gi|70993040|ref|XP_751368.1| ribokinase [Aspergillus fumigatus Af293] &gt;gi|66849002|gb|EAL89330.1| ribokinase [Aspergillus fumigatus Af293] &gt;gi|159125732|gb|EDP50849.1| ribokinase [Aspergillus fumigatus A1163]	Ortholog(s)havecytosol,nucleuslocalization
Afu2g12740	79.3769	7.43232	151.321	20.3599	4.34766	2.08909e-33	1.16537e-31	Chr2_A_fumigatus_Af293	3269054	3269890	+	837	Afu2g12740	GO:0008168;GO:0005575;GO:0032259	-	gi|71001848|ref|XP_755605.1| methyltransferase [Aspergillus fumigatus Af293] &gt;gi|66853243|gb|EAL93567.1| methyltransferase, putative [Aspergillus fumigatus Af293] &gt;gi|159129664|gb|EDP54778.1| methyltransferase, putative [Aspergillus fumigatus A1163]	Hasdomain(s)withpredictedmethyltransferaseactivityandroleinmetabolicprocess
Afu8g00940	631.62	322.403	940.837	2.9182	1.54508	3.11616e-33	1.69857e-31	Chr8_A_fumigatus_Af293	214596	217018	-	1984	Afu8g00940	GO:0005887;GO:0055085;GO:0003674;GO:0005886;GO:0015809;GO:0016021;GO:1900554;GO:0022857	-	gi|70983169|ref|XP_747112.1| MFS multidrug transporter [Aspergillus fumigatus Af293] &gt;gi|66844737|gb|EAL85074.1| MFS multidrug transporter, putative [Aspergillus fumigatus Af293]	Ortholog(s)haveroleinargininetransport,asperfuranonebiosyntheticprocessandplasmamembranelocalization
Afu2g14760	1894.63	667.042	3122.22	4.6807	2.22672	3.89536e-33	2.11124e-31	Chr2_A_fumigatus_Af293	3887424	3889722	-	2299	Afu2g14760	GO:0005524;GO:0034551;GO:0005575	K08900	gi|71002254|ref|XP_755808.1| BCS1-like ATPase [Aspergillus fumigatus Af293] &gt;gi|66853446|gb|EAL93770.1| BCS1-like ATPase, putative [Aspergillus fumigatus Af293] &gt;gi|159129865|gb|EDP54979.1| BCS1-like ATPase, putative [Aspergillus fumigatus A1163] &gt;gi|846915768|gb|KMK61552.1| BCS1-like ATPase [Aspergillus fumigatus Z5]	PutativeBCS1-likeATPase
Afu6g13945	105.209	17.9848	192.433	10.6998	3.41951	8.27328e-33	4.45869e-31	Chr6_A_fumigatus_Af293	3561571	3563747	+	1909	Afu6g13945	-	-	gi|146324550|ref|XP_001481477.1| cytochrome P450 monooxygenase [Aspergillus fumigatus Af293] &gt;gi|129557302|gb|EBA27372.1| cytochrome P450 monooxygenase, putative [Aspergillus fumigatus Af293] &gt;gi|159130276|gb|EDP55389.1| cytochrome P450 [Aspergillus fumigatus A1163]	CytochromeP450monooxygenasepyr9
Afu3g05820	5884.39	3687.64	8081.14	2.19141	1.13186	1.21391e-32	6.50532e-31	Chr3_A_fumigatus_Af293	1420087	1422936	-	2517	Afu3g05820	GO:0008270;GO:0008150;GO:0005575	K17987	gi|71000681|ref|XP_755022.1| ZZ type zinc finger domain protein [Aspergillus fumigatus Af293] &gt;gi|66852659|gb|EAL92984.1| ZZ type zinc finger domain protein [Aspergillus fumigatus Af293] &gt;gi|666436674|gb|KEY83949.1| transcription factor zinc finger ZZ type [Aspergillus fumigatus var. RP-2014]	ZZtypezincfingerdomainprotein,putativefungalspecifictranscriptionfactor
Afu5g10090	206.266	17.8143	394.717	22.1573	4.46971	2.42737e-32	1.29356e-30	Chr5_A_fumigatus_Af293	2598553	2599105	+	553	Afu5g10090	GO:0032259;GO:0003674;GO:0005575;GO:0008168;GO:0008150	-	gi|70997802|ref|XP_753633.1| 3-demethylubiquinone-9 3-methyltransferase [Aspergillus fumigatus Af293] &gt;gi|66851269|gb|EAL91595.1| 3-demethylubiquinone-9 3-methyltransferase, putative [Aspergillus fumigatus Af293]	OrthologofNeosartoryafischeriNRRL181:NFIA_093670,AspergillusfumigatusA1163:AFUB_057690andAspergillusaculeatusATCC16872:Aacu16872_048392
Afu5g06270	14347.9	9180.28	19515.4	2.1258	1.08801	2.44909e-32	1.29788e-30	Chr5_A_fumigatus_Af293	1504545	1507198	+	2597	Afu5g06270	-	K00643	gi|70998568|ref|XP_754006.1| 5-aminolevulinic acid synthase HemA [Aspergillus fumigatus Af293] &gt;gi|66851642|gb|EAL91968.1| 5-aminolevulinic acid synthase HemA [Aspergillus fumigatus Af293] &gt;gi|846913448|gb|KMK59276.1| 5-aminolevulinic acid synthase HemA [Aspergillus fumigatus Z5]	5-aminolevulinicacidsynthase
Afu5g08780	1412.49	824.314	2000.66	2.42706	1.27921	2.69352e-32	1.41953e-30	Chr5_A_fumigatus_Af293	2250278	2253914	+	3158	Afu5g08780	-	-	gi|70998054|ref|XP_753759.1| cell wall glucanase [Aspergillus fumigatus Af293] &gt;gi|74673195|sp|Q4WUK5.1|BTGC_ASPFU RecName: Full=Probable glucan endo-1,3-beta-glucosidase btgC; AltName: Full=Endo-1,3-beta-glucanase btgC; AltName: Full=Laminarinase btgC &gt;gi|66851395|gb|EAL91721.1| cell wall glucanase, putative [Aspergillus fumigatus Af293]	Putativecellwallglucanase
Afu4g01580	280.71	114.302	447.118	3.91173	1.96781	2.8343e-32	1.48551e-30	Chr4_A_fumigatus_Af293	421106	427786	-	6419	Afu4g01580	GO:0005575;GO:0008150;GO:0005515;GO:0003674	-	gi|70981540|ref|XP_746299.1| ankyrin repeat protein [Aspergillus fumigatus Af293] &gt;gi|66843921|gb|EAL84261.1| ankyrin repeat protein [Aspergillus fumigatus Af293]	Putativeankyrinrepeatprotein
Afu1g02530	1022.82	490.566	1555.08	3.16997	1.66447	3.96047e-32	2.0532e-30	Chr1_A_fumigatus_Af293	736825	739008	+	2056	Afu1g02530	GO:0016021;GO:0055085;GO:0016020;GO:0022857	-	gi|846911584|gb|KMK57474.1| MFS sugar transporter [Aspergillus fumigatus Z5]	Hasdomain(s)withpredictedsubstrate-specifictransmembranetransporteractivity,transmembranetransporteractivity,roleintransmembranetransportandintegralcomponentofmembrane,membranelocalization
Afu3g08530	853.547	466.659	1240.44	2.65812	1.41041	1.08419e-31	5.57085e-30	Chr3_A_fumigatus_Af293	2188280	2190717	-	2234	Afu3g08530	GO:0003674;GO:0055085;GO:0005887;GO:0022857;GO:0016021	-	gi|71000090|ref|XP_754762.1| MFS drug transporter [Aspergillus fumigatus Af293] &gt;gi|66852399|gb|EAL92724.1| MFS drug transporter, putative [Aspergillus fumigatus Af293] &gt;gi|666431182|gb|KEY78792.1| MFS drug transporter [Aspergillus fumigatus var. RP-2014] &gt;gi|846914666|gb|KMK60484.1| MFS drug transporter [Aspergillus fumigatus Z5]	Hasdomain(s)withpredictedroleintransmembranetransportandintegralcomponentofmembranelocalization
Afu1g14930	48208.4	28866.6	67550.1	2.34008	1.22655	1.08625e-31	5.57085e-30	Chr1_A_fumigatus_Af293	4002927	4003364	+	375	Afu1g14930	GO:0005575;GO:0008150;GO:0003674	-	gi|70996214|ref|XP_752862.1| conserved hypothetical protein [Aspergillus fumigatus Af293] &gt;gi|66850497|gb|EAL90824.1| conserved hypothetical protein [Aspergillus fumigatus Af293] &gt;gi|159131615|gb|EDP56728.1| conserved hypothetical protein [Aspergillus fumigatus A1163]	OrthologofA.nidulansFGSCA4:AN0833,A.oryzaeRIB40:AO090005001239,Aspergilluswentii:Aspwe1_0171773,Aspergillussydowii:Aspsy1_0139633andAspergillusterreusNIH2624:ATET_00857
Afu4g00990	114.651	25.2353	204.066	8.08653	3.01552	1.13245e-31	5.7767e-30	Chr4_A_fumigatus_Af293	265097	266923	-	1674	Afu4g00990	GO:0016020;GO:0005886;GO:0005351;GO:0055085;GO:0022857;GO:0016021;GO:0046323	-	gi|70981658|ref|XP_746358.1| MFS quinate transporter [Aspergillus fumigatus Af293] &gt;gi|66843980|gb|EAL84320.1| MFS quinate transporter, putative [Aspergillus fumigatus Af293] &gt;gi|159122031|gb|EDP47154.1| MFS quinate transporter, putative [Aspergillus fumigatus A1163] &gt;gi|846912413|gb|KMK58281.1| MFS quinate transporter [Aspergillus fumigatus Z5]	Hasdomain(s)withpredictedsubstrate-specifictransmembranetransporteractivity,transmembranetransporteractivity,roleintransmembranetransportandintegralcomponentofmembrane,membranelocalization
Afu3g03280	24689.5	9892.16	39486.8	3.99172	1.99701	5.30894e-31	2.67947e-29	Chr3_A_fumigatus_Af293	876034	878248	+	2215	Afu3g03280	GO:0016021;GO:0004497;GO:0005575;GO:0071949	-	gi|70986306|ref|XP_748647.1| FAD binding monooxygenase [Aspergillus fumigatus Af293] &gt;gi|66846276|gb|EAL86609.1| FAD binding monooxygenase, putative [Aspergillus fumigatus Af293]	PutativeFADbindingmonooxygenase
Afu4g11310	10062.8	6470.9	13654.6	2.11016	1.07735	8.91059e-31	4.47358e-29	Chr4_A_fumigatus_Af293	2965028	2967068	-	1916	Afu4g11310	-	K03841	gi|70993702|ref|XP_751698.1| fructose-1,6-bisphosphatase Fbp1 [Aspergillus fumigatus Af293] &gt;gi|66849332|gb|EAL89660.1| fructose-1,6-bisphosphatase Fbp1, putative [Aspergillus fumigatus Af293] &gt;gi|159125380|gb|EDP50497.1| fructose-1,6-bisphosphatase [Aspergillus fumigatus A1163] &gt;gi|666428178|gb|KEY75833.1| fructose 1,6 bisphosphatase Fbp1 [Aspergillus fumigatus var. RP-2014] &gt;gi|8469…	Fructose-1,6-bisphosphatase
Afu4g03170	855.175	371.795	1338.55	3.60024	1.8481	9.62064e-31	4.80478e-29	Chr4_A_fumigatus_Af293	887985	890465	+	2421	Afu4g03170	GO:0003674;GO:0005575;GO:0008150	-	gi|70981949|ref|XP_746503.1| conserved hypothetical protein [Aspergillus fumigatus Af293] &gt;gi|66844126|gb|EAL84465.1| conserved hypothetical protein [Aspergillus fumigatus Af293] &gt;gi|159122272|gb|EDP47394.1| conserved hypothetical protein [Aspergillus fumigatus A1163] &gt;gi|846912293|gb|KMK58161.1| hypothetical protein Y699_03581 [Aspergillus fumigatus Z5]	OrthologofA.nidulansFGSCA4:AN7183,A.nigerCBS513.88:An14g02200,A.oryzaeRIB40:AO090011000108,Aspergilluswentii:Aspwe1_0097292andAspergillussydowii:Aspsy1_0157838
Afu4g14670	426.432	158.619	694.246	4.37682	2.12988	9.67849e-31	4.8085e-29	Chr4_A_fumigatus_Af293	3868131	3870438	-	2099	Afu4g14670	GO:0005886;GO:0005351;GO:0016020;GO:0055085;GO:0022857;GO:0046323;GO:0016021	-	gi|70993036|ref|XP_751366.1| MFS quinate transporter [Aspergillus fumigatus Af293] &gt;gi|66849000|gb|EAL89328.1| MFS quinate transporter, putative [Aspergillus fumigatus Af293] &gt;gi|159125734|gb|EDP50851.1| MFS quinate transporter, putative [Aspergillus fumigatus A1163] &gt;gi|846910489|gb|KMK56409.1| MFS quinate transporter [Aspergillus fumigatus Z5]	Hasdomain(s)withpredictedsubstrate-specifictransmembranetransporteractivity,transmembranetransporteractivity,roleintransmembranetransportandintegralcomponentofmembrane,membranelocalization
Afu8g00400	75.6518	9.1672	142.136	15.5049	3.95465	1.16365e-30	5.75134e-29	Chr8_A_fumigatus_Af293	89383	89870	-	435	Afu8g00400	GO:0003674;GO:0005575;GO:1902086;GO:0044550	K22571	gi|70983273|ref|XP_747164.1| conserved hypothetical protein [Aspergillus fumigatus Af293] &gt;gi|66844789|gb|EAL85126.1| conserved hypothetical protein [Aspergillus fumigatus Af293] &gt;gi|159124050|gb|EDP49169.1| conserved hypothetical protein [Aspergillus fumigatus A1163]	Fumagillinbiosynthesismethyltransferase
Afu7g00690	436.781	134.067	739.496	5.51589	2.46359	1.35596e-30	6.66725e-29	Chr7_A_fumigatus_Af293	182733	183908	+	1176	Afu7g00690	GO:0030170;GO:0003824;GO:0005737;GO:0009058;GO:0005575;GO:0016212;GO:0005739	-	gi|70982666|ref|XP_746861.1| aminotransferase [Aspergillus fumigatus Af293] &gt;gi|66844485|gb|EAL84823.1| aminotransferase, putative [Aspergillus fumigatus Af293]	Putativeaminotransferase
Afu4g13570	990.617	265.792	1715.44	6.45407	2.69021	1.63862e-30	8.01578e-29	Chr4_A_fumigatus_Af293	3549605	3550739	-	1006	Afu4g13570	GO:0008150;GO:0005575;GO:0008119;GO:0008757;GO:0032259	-	gi|70993254|ref|XP_751474.1| thiol methyltransferase [Aspergillus fumigatus Af293] &gt;gi|66849108|gb|EAL89436.1| thiol methyltransferase, putative [Aspergillus fumigatus Af293] &gt;gi|159125592|gb|EDP50709.1| thiol methyltransferase, putative [Aspergillus fumigatus A1163]	Hasdomain(s)withpredictedS-adenosylmethionine-dependentmethyltransferaseactivity
Afu6g03320	5203.42	988.767	9418.07	9.52507	3.25173	2.11057e-30	1.02197e-28	Chr6_A_fumigatus_Af293	705232	708872	-	3462	Afu6g03320	GO:0022857;GO:0005887;GO:0003674;GO:0055085;GO:0016021	-	gi|70984475|ref|XP_747744.1| MFS multidrug transporter [Aspergillus fumigatus Af293] &gt;gi|66845371|gb|EAL85706.1| MFS multidrug transporter, putative [Aspergillus fumigatus Af293] &gt;gi|159122527|gb|EDP47648.1| MFS multidrug transporter, putative [Aspergillus fumigatus A1163]	Hasdomain(s)withpredictedroleintransmembranetransportandintegralcomponentofmembranelocalization
Afu8g04550	116.636	16.8724	216.399	12.8256	3.68096	2.58615e-30	1.24592e-28	Chr8_A_fumigatus_Af293	1034372	1036447	-	1746	Afu8g04550	GO:0005575;GO:0003824	-	gi|952546085|dbj|GAQ11994.1| hypothetical protein ALT_9315 [Aspergillus lentulus]	Hasdomain(s)withpredictedcatalyticactivityandroleincoenzymeMbiosyntheticprocess
Afu4g14210	879.374	80.7878	1677.96	20.77	4.37643	3.64441e-30	1.7382e-28	Chr4_A_fumigatus_Af293	3714255	3715367	-	1113	Afu4g14210	GO:0003674;GO:0016021;GO:0005575;GO:0008150	-	gi|70993126|ref|XP_751411.1| conserved hypothetical protein [Aspergillus fumigatus Af293] &gt;gi|66849045|gb|EAL89373.1| conserved hypothetical protein [Aspergillus fumigatus Af293] &gt;gi|846910447|gb|KMK56367.1| hypothetical protein Y699_09233 [Aspergillus fumigatus Z5]	OrthologofA.nidulansFGSCA4:AN8601,A.oryzaeRIB40:AO090010000150,NeosartoryafischeriNRRL181:NFIA_102080,Aspergilluswentii:Aspwe1_0039446andAspergillusversicolor:Aspve1_0137118
Afu1g05170	760.575	312.93	1208.22	3.86098	1.94897	7.6621e-30	3.61826e-28	Chr1_A_fumigatus_Af293	1480273	1481656	+	1311	Afu1g05170	GO:0016021;GO:0055085;GO:0003674;GO:0022857;GO:0071627	-	gi|70990834|ref|XP_750266.1| MFS monocarboxylate transporter [Aspergillus fumigatus Af293] &gt;gi|66847898|gb|EAL88228.1| MFS monocarboxylate transporter, putative [Aspergillus fumigatus Af293] &gt;gi|159130740|gb|EDP55853.1| MFS monocarboxylate transporter, putative [Aspergillus fumigatus A1163] &gt;gi|846911349|gb|KMK57239.1| MFS monocarboxylate transporter [Aspergillus fumigatus Z5]	Hasdomain(s)withpredictedroleintransmembranetransportandintegralcomponentofmembranelocalization
Afu7g06690	106.523	5.07875	207.967	40.9485	5.35574	1.16522e-29	5.44857e-28	Chr7_A_fumigatus_Af293	1628973	1631359	+	1949	Afu7g06690	GO:0008150;GO:0005575;GO:0004497;GO:0003674	-	gi|146324888|ref|XP_748842.2| flavin-containing monooxygenase [Aspergillus fumigatus Af293] &gt;gi|129556609|gb|EAL86804.2| flavin-containing monooxygenase, putative [Aspergillus fumigatus Af293]	OrthologofA.nigerCBS513.88:An09g02260,An13g03470,A.oryzaeRIB40:AO090038000025,Aspergilluswentii:Aspwe1_0060886,Aspwe1_0471049andAspergillussydowii:Aspsy1_0128605
Afu7g00700	1032.14	600.805	1463.48	2.43586	1.28443	1.36037e-29	6.33002e-28	Chr7_A_fumigatus_Af293	184182	185254	+	1023	Afu7g00700	-	-	gi|70982664|ref|XP_746860.1| aldo-keto reductase (AKR13), puatative [Aspergillus fumigatus Af293] &gt;gi|66844484|gb|EAL84822.1| aldo-keto reductase (AKR13), puatative [Aspergillus fumigatus Af293] &gt;gi|846909848|gb|KMK55780.1| aldo-keto reductase (AKR13), putative [Aspergillus fumigatus Z5]	Ortholog(s)haveoxidoreductaseactivity,actingonCH-OHgroupofdonorsactivityandcytosol,nucleuslocalization
Afu8g01390	668.997	367.174	970.819	2.64403	1.40274	2.4039e-29	1.10777e-27	Chr8_A_fumigatus_Af293	351264	353704	+	2345	Afu8g01390	GO:0003824;GO:0004553;GO:0005575	-	gi|70983079|ref|XP_747067.1| glycosyl hydrolase [Aspergillus fumigatus Af293] &gt;gi|66844692|gb|EAL85029.1| glycosyl hydrolase, putative [Aspergillus fumigatus Af293]	Hasdomain(s)withpredictedcatalyticactivity,hydrolaseactivity,hydrolyzingO-glycosylcompoundsactivityandroleinpolysaccharidemetabolicprocess
Afu8g00580	117.799	17.5471	218.05	12.4266	3.63536	3.64443e-29	1.67136e-27	Chr8_A_fumigatus_Af293	134423	135764	-	1233	Afu8g00580	-	K22742	gi|70983239|ref|XP_747147.1| glutathione S-transferase [Aspergillus fumigatus Af293] &gt;gi|66844772|gb|EAL85109.1| glutathione S-transferase, putative [Aspergillus fumigatus Af293]	GlutathioneS-transferasepsoE
Afu5g02660	185.791	13.9391	357.644	25.6577	4.68132	8.35229e-29	3.81208e-27	Chr5_A_fumigatus_Af293	696501	699185	-	2635	Afu5g02660	-	-	gi|146323994|ref|XP_748076.2| pyoverdine/dityrosine biosynthesis protein [Aspergillus fumigatus Af293] &gt;gi|129556376|gb|EAL86038.2| pyoverdine/dityrosine biosynthesis protein, putative [Aspergillus fumigatus Af293] &gt;gi|666428086|gb|KEY75742.1| pyoverdine/dityrosine biosynthesis protein [Aspergillus fumigatus var. RP-2014]	Hasdomain(s)withpredictedoxidoreductaseactivityandroleinoxidation-reductionprocess
Afu2g17520	237.24	96.5847	377.896	3.91258	1.96812	1.56271e-28	7.0648e-27	Chr2_A_fumigatus_Af293	4674698	4676821	-	2073	Afu2g17520	GO:0008080;GO:0008150;GO:0005575;GO:0003674	-	gi|846915503|gb|KMK61287.1| GNAT family N-acetyltransferase [Aspergillus fumigatus Z5]	OrthologofNeosartoryafischeriNRRL181:NFIA_092940,AspergillusfumigatusA1163:AFUB_033210,Aspergilluszonatus:Aspzo1_0135217andAspergillusterreusNIH2624:ATET_09746
Afu3g13000	1600.71	522.099	2679.32	5.13182	2.35947	2.74531e-28	1.23526e-26	Chr3_A_fumigatus_Af293	3453857	3455764	-	1830	Afu3g13000	GO:0008320;GO:0051131;GO:0034551;GO:0005743;GO:0005524;GO:0042626;GO:0032979;GO:0031966	K08900	gi|70999199|ref|XP_754321.1| mitochondrial chaperone BCS1 [Aspergillus fumigatus Af293] &gt;gi|66851958|gb|EAL92283.1| mitochondrial chaperone BCS1, putative [Aspergillus fumigatus Af293] &gt;gi|159127338|gb|EDP52453.1| mitochondrial chaperone BCS1, putative [Aspergillus fumigatus A1163] &gt;gi|666433313|gb|KEY80868.1| mitochondrial chaperone BCS1 [Aspergillus fumigatus var. RP-2014] &gt;gi|84691…	Ortholog(s)haveproteintransmembranetransporteractivityandroleinchaperone-mediatedproteincomplexassembly,mitochondrialrespiratorychaincomplexIIIassembly,proteininsertionintomitochondrialmembranefrominnerside
Afu4g06010	2424.88	1533.96	3315.8	2.16159	1.11209	3.16778e-28	1.41866e-26	Chr4_A_fumigatus_Af293	1526143	1526984	+	762	Afu4g06010	GO:0003674;GO:0017196;GO:0016740;GO:0035690;GO:0016021;GO:0005575	K20815	gi|70994892|ref|XP_752223.1| peptide alpha-N-acetyltransferase Nat2 [Aspergillus fumigatus Af293] &gt;gi|66849857|gb|EAL90185.1| peptide alpha-N-acetyltransferase Nat2, putative [Aspergillus fumigatus Af293] &gt;gi|159124863|gb|EDP49980.1| peptide alpha-N-acetyltransferase Nat2, putative [Aspergillus fumigatus A1163] &gt;gi|846908373|gb|KMK54338.1| peptide alpha-N-acetyltransferase Nat2 [Aspergil…	Ortholog(s)haveroleinN-terminalpeptidyl-methionineacetylation,cellularresponsetodrugandmitochondrionlocalization
Afu3g11210	636.529	351.435	921.624	2.62246	1.39092	8.68085e-28	3.83364e-26	Chr3_A_fumigatus_Af293	2943017	2944769	+	1699	Afu3g11210	GO:0036170;GO:0030447;GO:0036180;GO:0003674;GO:0005743;GO:0009267	-	gi|119491689|ref|XP_001263339.1| YagE family protein [Aspergillus fischeri NRRL 181] &gt;gi|119411499|gb|EAW21442.1| YagE family protein [Aspergillus fischeri NRRL 181]	Ortholog(s)haveroleincellularresponsetobioticstimulus,cellularresponsetostarvationandfilamentousgrowthofapopulationofunicellularorganismsinresponsetobioticstimulus,more
Afu4g07910	2826.76	1808.18	3845.33	2.12663	1.08857	8.91873e-28	3.92054e-26	Chr4_A_fumigatus_Af293	2063233	2067278	-	3961	Afu4g07910	-	K06972	gi|70994510|ref|XP_752034.1| pitrilysin family metalloprotease (Cym1) [Aspergillus fumigatus Af293] &gt;gi|74671285|sp|Q4WP38.1|CYM1_ASPFU RecName: Full=Mitochondrial presequence protease; Flags: Precursor &gt;gi|66849668|gb|EAL89996.1| pitrilysin family metalloprotease (Cym1), putative [Aspergillus fumigatus Af293]	Putativezinc-dependentpeptidase
Afu3g02250	620.724	301.705	939.743	3.11477	1.63913	1.08125e-27	4.73122e-26	Chr3_A_fumigatus_Af293	554698	555834	+	1026	Afu3g02250	GO:0016616;GO:0003824;GO:0016491;GO:0016853	-	gi|70986100|ref|XP_748548.1| 3-beta hydroxysteroid dehydrogenase/isomerase family protein [Aspergillus fumigatus Af293] &gt;gi|66846177|gb|EAL86510.1| 3-beta hydroxysteroid dehydrogenase/isomerase family protein [Aspergillus fumigatus Af293]	Hasdomain(s)withpredictedNADbinding,catalyticactivity,coenzymebinding,oxidoreductaseactivity,actingonthealdehydeoroxogroupofdonors,NADorNADPasacceptoractivity
Afu4g13750	1657.53	725.777	2589.29	3.56761	1.83496	1.12136e-27	4.88431e-26	Chr4_A_fumigatus_Af293	3599483	3601083	-	1472	Afu4g13750	-	K19305	gi|846910399|gb|KMK56319.1| Neutral protease 2 [Aspergillus fumigatus Z5]	Putativepenicillolysin/deuterolysinmetalloprotease
Afu4g14450	3478.44	1823.76	5133.13	2.81459	1.49293	1.82946e-27	7.93236e-26	Chr4_A_fumigatus_Af293	3823707	3825215	+	1509	Afu4g14450	-	K00045	gi|70993080|ref|XP_751388.1| mannitol dehydrogenase [Aspergillus fumigatus Af293] &gt;gi|74671929|sp|Q4WQY4.1|M2DH_ASPFU RecName: Full=Mannitol 2-dehydrogenase; Short=M2DH; Short=MDH &gt;gi|229890360|sp|B0Y581.1|M2DH_ASPFC RecName: Full=Mannitol 2-dehydrogenase; Short=M2DH; Short=MDH &gt;gi|66849022|gb|EAL89350.1| mannitol dehydrogenase, putative [Aspergillus fumigatus Af293] &gt;gi|159125713|gb|…	Mannitol2-dehydrogenasewithapredictedroleinmannitolmetabolism
Afu5g07310	1856	1162.11	2549.89	2.19419	1.13369	2.3538e-27	1.01597e-25	Chr5_A_fumigatus_Af293	1817727	1821587	+	3861	Afu5g07310	GO:0035091;GO:0008150;GO:0005575;GO:1900027;GO:0003674	-	gi|70998362|ref|XP_753903.1| DUF500 domain protein [Aspergillus fumigatus Af293] &gt;gi|66851539|gb|EAL91865.1| DUF500 domain protein [Aspergillus fumigatus Af293]	proteinofunknownfunction
Afu1g07310	771.685	438.988	1104.38	2.51574	1.33098	2.49311e-27	1.07125e-25	Chr1_A_fumigatus_Af293	2069321	2070639	-	1240	Afu1g07310	GO:0006974;GO:0003682;GO:0005575;GO:0008150;GO:0006261;GO:0000278;GO:0003674;GO:0031298;GO:0043596;GO:0006281	-	gi|70991258|ref|XP_750478.1| conserved hypothetical protein [Aspergillus fumigatus Af293] &gt;gi|66848110|gb|EAL88440.1| conserved hypothetical protein [Aspergillus fumigatus Af293] &gt;gi|159130951|gb|EDP56064.1| conserved hypothetical protein [Aspergillus fumigatus A1163]	OrthologofA.nidulansFGSCA4:AN10645,A.nigerCBS513.88:An07g09850,A.oryzaeRIB40:AO090012000984,Aspergilluswentii:Aspwe1_0040933andAspergillussydowii:Aspsy1_0155965
Afu8g00790	3473.89	2260.97	4686.8	2.07291	1.05166	2.85109e-27	1.21958e-25	Chr8_A_fumigatus_Af293	188964	189464	-	471	Afu8g00790	GO:0005575;GO:0008150;GO:0016021;GO:0003674	-	gi|146324655|ref|XP_747126.2| conserved hypothetical protein [Aspergillus fumigatus Af293] &gt;gi|129555484|gb|EAL85088.2| conserved hypothetical protein [Aspergillus fumigatus Af293]	OrthologofA.oryzaeRIB40:AO090026000110andNeosartoryafischeriNRRL181:NFIA_094250
Afu4g00700	107.956	5.54223	210.37	37.9576	5.24632	4.16623e-27	1.7663e-25	Chr4_A_fumigatus_Af293	191286	193155	+	1870	Afu4g00700	GO:0016491;GO:0055114;GO:0005575	-	gi|70981714|ref|XP_746386.1| zinc-binding oxidoreductase CipB [Aspergillus fumigatus Af293] &gt;gi|66844008|gb|EAL84348.1| zinc-binding oxidoreductase CipB [Aspergillus fumigatus Af293]	Hasdomain(s)withpredictedoxidoreductaseactivity,transferaseactivity,transferringacylgroupsotherthanamino-acylgroups,zincionbindingactivityandroleinoxidation-reductionprocess
Afu2g10520	2948.7	1288.57	4608.84	3.57671	1.83863	7.53701e-27	3.18122e-25	Chr2_A_fumigatus_Af293	2688975	2690003	-	909	Afu2g10520	-	K00365	gi|71001408|ref|XP_755385.1| urate oxydase UaZ [Aspergillus fumigatus Af293] &gt;gi|66853023|gb|EAL93347.1| urate oxydase UaZ [Aspergillus fumigatus Af293] &gt;gi|159129458|gb|EDP54572.1| urate oxydase UaZ [Aspergillus fumigatus A1163] &gt;gi|666433940|gb|KEY81473.1| urate oxidase UaZ [Aspergillus fumigatus var. RP-2014] &gt;gi|846916161|gb|KMK61945.1| urate oxidase UaZ [Aspergillus fumigatus Z5]	Putativeurateoxidase
Afu1g10610	3913.26	2052.96	5773.56	2.81231	1.49175	9.77727e-27	4.10861e-25	Chr1_A_fumigatus_Af293	2769469	2770082	+	525	Afu1g10610	GO:0003674;GO:0005575;GO:0008150	-	gi|70995339|ref|XP_752427.1| conserved hypothetical protein [Aspergillus fumigatus Af293] &gt;gi|66850062|gb|EAL90389.1| conserved hypothetical protein [Aspergillus fumigatus Af293] &gt;gi|159131181|gb|EDP56294.1| conserved hypothetical protein [Aspergillus fumigatus A1163]	OrthologofAspergillusfumigatusA1163:AFUB_010030
Afu8g00390	105.551	12.0427	199.059	16.5295	4.04697	1.07046e-26	4.47856e-25	Chr8_A_fumigatus_Af293	88492	89296	-	747	Afu8g00390	-	K22571	gi|70983275|ref|XP_747165.1| O-methyltransferase [Aspergillus fumigatus Af293] &gt;gi|66844790|gb|EAL85127.1| O-methyltransferase, putative [Aspergillus fumigatus Af293] &gt;gi|159124051|gb|EDP49170.1| O-methyltransferase, putative [Aspergillus fumigatus A1163] &gt;gi|666435509|gb|KEY82953.1| O methyltransferase [Aspergillus fumigatus var. RP-2014]	Fumagillinbiosynthesismethyltransferase
Afu5g10220	160.065	40.8639	279.265	6.83403	2.77274	1.38943e-26	5.78766e-25	Chr5_A_fumigatus_Af293	2622556	2623995	+	1325	Afu5g10220	GO:0003960;GO:0005575;GO:0055114;GO:0044550	K00344	gi|70997768|ref|XP_753618.1| alcohol dehydrogenase, zinc-containing [Aspergillus fumigatus Af293] &gt;gi|66851254|gb|EAL91580.1| alcohol dehydrogenase, zinc-containing, putative [Aspergillus fumigatus Af293] &gt;gi|159126648|gb|EDP51764.1| alcohol dehydrogenase, zinc-containing, putative [Aspergillus fumigatus A1163]	Alcoholdehydrogenase,zinc-containing,putative
Afu1g10150	405.819	19.1412	792.496	41.4027	5.37165	1.75446e-26	7.27645e-25	Chr1_A_fumigatus_Af293	2613763	2615152	-	1247	Afu1g10150	GO:0003674;GO:0008150;GO:0005575	-	gi|952547190|dbj|GAQ10911.1| hypothetical protein ALT_8232 [Aspergillus lentulus]	OrthologofA.nidulansFGSCA4:AN3975,AN9193/llmJ,AN2891andA.fumigatusAf293:Afu2g04380,Afu3g15150,Afu3g15280,Afu6g03300
Afu2g02290	995.722	592.419	1399.02	2.36154	1.23973	1.8186e-26	7.50978e-25	Chr2_A_fumigatus_Af293	577583	580165	-	2583	Afu2g02290	GO:0003735;GO:0008168;GO:0005575;GO:0006412;GO:0005763;GO:0032259	-	gi|70989029|ref|XP_749364.1| 37S ribosomal protein Rsm22 [Aspergillus fumigatus Af293] &gt;gi|66846995|gb|EAL87326.1| 37S ribosomal protein Rsm22 [Aspergillus fumigatus Af293] &gt;gi|159128778|gb|EDP53892.1| 37S ribosomal protein Rsm22 [Aspergillus fumigatus A1163]	Hasdomain(s)withpredictedmethyltransferaseactivityandroleintranslation
Afu7g00210	965.994	575.67	1356.32	2.35607	1.23638	2.71098e-26	1.10987e-24	Chr7_A_fumigatus_Af293	54910	59499	-	4461	Afu7g00210	GO:0030245;GO:2000999;GO:0042025;GO:0000981;GO:0008270;GO:0004553;GO:0006355	-	gi|70982760|ref|XP_746908.1| C6 transcription factor [Aspergillus fumigatus Af293] &gt;gi|66844532|gb|EAL84870.1| C6 transcription factor, putative [Aspergillus fumigatus Af293]	PutativeC6transcriptionfactor
Afu2g08250	703.403	340.55	1066.26	3.13098	1.64661	2.72949e-26	1.11268e-24	Chr2_A_fumigatus_Af293	2128724	2130192	-	1347	Afu2g08250	GO:0004367;GO:0046168;GO:0016616;GO:0016491;GO:0051287;GO:0009331;GO:0055114;GO:0006072;GO:0005975	K00006	gi|146322854|ref|XP_755159.2| glycerol 3-phosphate dehydrogenase (GfdB) [Aspergillus fumigatus Af293] &gt;gi|129558493|gb|EAL93121.2| glycerol 3-phosphate dehydrogenase (GfdB), putative [Aspergillus fumigatus Af293]	Hasdomain(s)withpredictedNADbinding,coenzymebinding,glycerol-3-phosphatedehydrogenase[NAD+]activity,oxidoreductaseactivity,actingontheCH-OHgroupofdonors,NADorNADPasacceptoractivity
Afu7g00680	220.112	92.7108	347.514	3.74836	1.90626	3.31851e-26	1.33567e-24	Chr7_A_fumigatus_Af293	181412	182393	-	848	Afu7g00680	GO:0008150;GO:0005575;GO:0003674	-	gi|846909846|gb|KMK55778.1| hypothetical protein Y699_08767 [Aspergillus fumigatus Z5]	proteinofunknownfunction
Afu6g09730	718.258	325.447	1111.07	3.41398	1.77145	3.86918e-26	1.55076e-24	Chr6_A_fumigatus_Af293	2369225	2371174	-	1893	Afu6g09730	-	K22122	gi|70992027|ref|XP_750862.1| cytochrome P450 oxidoreductase GliF [Aspergillus fumigatus Af293] &gt;gi|66848495|gb|EAL88824.1| cytochrome P450 oxidoreductase GliF [Aspergillus fumigatus Af293]	CytochromeP450monooxygenasegliF
Afu2g02500	396.873	172.19	621.557	3.60971	1.85188	3.9139e-26	1.56212e-24	Chr2_A_fumigatus_Af293	636057	637335	-	1132	Afu2g02500	GO:0003674;GO:0008150;GO:0005575	-	gi|70989071|ref|XP_749385.1| conserved hypothetical protein [Aspergillus fumigatus Af293] &gt;gi|66847016|gb|EAL87347.1| conserved hypothetical protein [Aspergillus fumigatus Af293] &gt;gi|159128800|gb|EDP53914.1| conserved hypothetical protein [Aspergillus fumigatus A1163]	OrthologofNeosartoryafischeriNRRL181:NFIA_034900,Aspergilluswentii:Aspwe1_0040593,AspergillusfumigatusA1163:AFUB_019600andAspergillusclavatusNRRL1:ACLA_092300
Afu8g02640	369.314	186.502	552.127	2.96044	1.56581	4.75048e-26	1.86481e-24	Chr8_A_fumigatus_Af293	697826	701248	-	3316	Afu8g02640	GO:0005634;GO:0042025;GO:0006351;GO:0008270;GO:0003677;GO:0000981;GO:0006355	-	gi|846910903|gb|KMK56802.1| ABC multidrug transporter, putative [Aspergillus fumigatus Z5]	Hasdomain(s)withpredictedDNAbinding,RNApolymeraseIItranscriptionfactoractivity,sequence-specificDNAbinding,zincionbindingactivityandroleinregulationoftranscription,DNA-templated,transcription,DNA-templated
Afu6g03060	3854.88	2500.63	5209.13	2.08313	1.05875	5.77406e-26	2.25732e-24	Chr6_A_fumigatus_Af293	643251	645407	+	1947	Afu6g03060	GO:0022857;GO:0046323;GO:0016021;GO:0005351;GO:0016020;GO:0005886;GO:0015145;GO:0055085;GO:1904659;GO:0034219;GO:0005358	-	gi|70984527|ref|XP_747770.1| MFS monosaccharide transporter [Aspergillus fumigatus Af293] &gt;gi|66845397|gb|EAL85732.1| MFS monosaccharide transporter, putative [Aspergillus fumigatus Af293]	Putativemajorfacilitatorsuperfamily(MFS)monosaccharidetransporter
Afu7g06390	508.085	275.029	741.141	2.69478	1.43017	5.82199e-26	2.26677e-24	Chr7_A_fumigatus_Af293	1566677	1569072	+	2396	Afu7g06390	GO:0022857;GO:0016021;GO:0046323;GO:0000023;GO:0005351;GO:0016020;GO:0005886;GO:0055085	K08141	gi|70986765|ref|XP_748871.1| MFS maltose permease MalP [Aspergillus fumigatus Af293] &gt;gi|66846501|gb|EAL86833.1| MFS maltose permease MalP [Aspergillus fumigatus Af293] &gt;gi|846910311|gb|KMK56238.1| MFS maltose permease MalP [Aspergillus fumigatus Z5]	PutativeMFSalpha-glucosidetransporter
Afu8g02120	3243.71	1867.61	4619.81	2.47365	1.30664	6.49119e-26	2.51705e-24	Chr8_A_fumigatus_Af293	547349	548171	+	717	Afu8g02120	GO:0003674;GO:0005575;GO:0008150	-	gi|70982933|ref|XP_746994.1| conserved hypothetical protein [Aspergillus fumigatus Af293] &gt;gi|66844619|gb|EAL84956.1| conserved hypothetical protein [Aspergillus fumigatus Af293] &gt;gi|159123879|gb|EDP48998.1| conserved hypothetical protein [Aspergillus fumigatus A1163] &gt;gi|666431464|gb|KEY79069.1| hypothetical protein BA78_8633 [Aspergillus fumigatus var. RP-2014] &gt;gi|846910952|gb|KMK5…	proteinofunknownfunction
Afu4g00970	677.481	390.057	964.904	2.47375	1.3067	7.89392e-26	3.03629e-24	Chr4_A_fumigatus_Af293	261911	263555	-	1353	Afu4g00970	-	K18550	gi|70981662|ref|XP_746360.1| IMP-specific 5&apos;-nucleotidase (Isn1) [Aspergillus fumigatus Af293] &gt;gi|74666131|sp|Q4W9B9.1|ISN1_ASPFU RecName: Full=IMP-specific 5&apos;-nucleotidase 1 &gt;gi|66843982|gb|EAL84322.1| IMP-specific 5&apos;-nucleotidase (Isn1), putative [Aspergillus fumigatus Af293]	Ortholog(s)haveIMP5'-nucleotidaseactivity,roleininosinesalvage,nicotinamideribosidebiosyntheticprocess,nicotinicacidribosidebiosyntheticprocessandcytosol,nucleuslocalization
Afu3g00870	1601.35	1018.1	2184.59	2.14575	1.10148	8.24637e-26	3.14649e-24	Chr3_A_fumigatus_Af293	198637	199110	-	474	Afu3g00870	GO:0005575;GO:0005793;GO:0008150;GO:0004343;GO:0008080;GO:0048029;GO:0006048;GO:0005794;GO:0005783	-	gi|146323139|ref|XP_001481585.1| GNAT family N-acetyltransferase [Aspergillus fumigatus Af293] &gt;gi|129556484|gb|EBA27271.1| GNAT family N-acetyltransferase, putative [Aspergillus fumigatus Af293] &gt;gi|159128455|gb|EDP53570.1| GNAT family acetyltransferase, putative [Aspergillus fumigatus A1163] &gt;gi|666435653|gb|KEY83086.1| acetyltransferase GNAT [Aspergillus fumigatus var. RP-2014] &gt;gi…	Hasdomain(s)withpredictedN-acetyltransferaseactivity
Afu8g02110	71.4752	12.54	130.41	10.3995	3.37845	1.44794e-25	5.50276e-24	Chr8_A_fumigatus_Af293	544394	545496	-	944	Afu8g02110	GO:0008150;GO:0005575;GO:0003674	-	gi|70982935|ref|XP_746995.1| hypothetical protein AFUA_8G02110 [Aspergillus fumigatus Af293] &gt;gi|66844620|gb|EAL84957.1| hypothetical protein AFUA_8G02110 [Aspergillus fumigatus Af293] &gt;gi|159123880|gb|EDP48999.1| hypothetical protein AFUB_084500 [Aspergillus fumigatus A1163]	OrthologofAspergillusfumigatusA1163:AFUB_084500
Afu6g08020	442.251	121.031	763.472	6.30807	2.6572	1.73403e-25	6.56385e-24	Chr6_A_fumigatus_Af293	1858139	1863654	-	4881	Afu6g08020	GO:0042626;GO:0005524;GO:0016020;GO:0005886;GO:0016887;GO:0055085;GO:0016021	-	gi|70991689|ref|XP_750693.1| ABC transporter [Aspergillus fumigatus Af293] &gt;gi|66848326|gb|EAL88655.1| ABC transporter, putative [Aspergillus fumigatus Af293]	PutativeABCtransporterwithapredictedroleinphosphatetransport
Afu8g00520	62.621	7.45497	117.787	15.7998	3.98183	1.74259e-25	6.57017e-24	Chr8_A_fumigatus_Af293	113098	114669	+	1209	Afu8g00520	-	K22569	gi|471180038|gb|AGI05042.1| fumagillin beta-trans-bergamotene synthase [Aspergillus fumigatus Af293] &gt;gi|846911108|gb|KMK57007.1| integral membrane protein [Aspergillus fumigatus Z5]	Fumagillinbiosynthesisterpenecyclase
Afu2g14630	1434.51	600.333	2268.69	3.77905	1.91802	1.83859e-25	6.90483e-24	Chr2_A_fumigatus_Af293	3830922	3832179	+	1155	Afu2g14630	-	-	gi|71002228|ref|XP_755795.1| cell wall glycosyl hydrolase YteR [Aspergillus fumigatus Af293] &gt;gi|66853433|gb|EAL93757.1| cell wall glycosyl hydrolase YteR, putative [Aspergillus fumigatus Af293]	Putativecellwallglycosylhydrolase
Afu2g16210	514.801	282.124	747.478	2.64946	1.4057	1.95836e-25	7.32578e-24	Chr2_A_fumigatus_Af293	4291597	4292907	+	1311	Afu2g16210	GO:0140116;GO:0016021;GO:1903425;GO:0140114;GO:0005886;GO:0005887;GO:1903424	K06199	gi|71002552|ref|XP_755957.1| chromosome condensation protein (CrcB) [Aspergillus fumigatus Af293] &gt;gi|66853595|gb|EAL93919.1| chromosome condensation protein (CrcB), putative [Aspergillus fumigatus Af293]	Ortholog(s)havefluoridetransmembranetransporteractivity,roleinfluoridetransmembranetransportandendoplasmicreticulum,plasmamembranelocalization
Afu2g05310	346.256	171.032	521.479	3.04902	1.60834	2.10298e-25	7.83607e-24	Chr2_A_fumigatus_Af293	1474504	1479018	-	4447	Afu2g05310	GO:0006355;GO:0005634;GO:0042025;GO:0008270;GO:0006351;GO:0003677;GO:0000981	-	gi|70989623|ref|XP_749661.1| C6 transcription factor [Aspergillus fumigatus Af293] &gt;gi|66847292|gb|EAL87623.1| C6 transcription factor, putative [Aspergillus fumigatus Af293] &gt;gi|159129068|gb|EDP54182.1| C6 transcription factor, putative [Aspergillus fumigatus A1163]	Hasdomain(s)withpredictedDNAbinding,RNApolymeraseIItranscriptionfactoractivity,sequence-specificDNAbinding,zincionbindingactivityandroleinregulationoftranscription,DNA-templated,transcription,DNA-templated
Afu3g14150	357.276	180.79	533.762	2.9524	1.56189	2.58308e-25	9.58755e-24	Chr3_A_fumigatus_Af293	3763157	3765812	+	2602	Afu3g14150	-	-	gi|70998977|ref|XP_754210.1| F-box domain protein [Aspergillus fumigatus Af293] &gt;gi|66851847|gb|EAL92172.1| F-box domain protein [Aspergillus fumigatus Af293]	F-boxprotein15
Afu5g01370	274.4	51.0009	497.799	9.76058	3.28697	3.01819e-25	1.10309e-23	Chr5_A_fumigatus_Af293	351293	352418	-	1074	Afu5g01370	GO:0003674;GO:0005515;GO:0008150;GO:0005575	-	gi|159125870|gb|EDP50986.1| conserved hypothetical protein [Aspergillus fumigatus A1163]	OrthologofA.nidulansFGSCA4:AN3630,NeosartoryafischeriNRRL181:NFIA_040730,Aspergillusversicolor:Aspve1_0032027andAspergillusfumigatusA1163:AFUB_049880
Afu4g04380	1449.3	796.792	2101.8	2.63783	1.39935	3.17216e-25	1.15054e-23	Chr4_A_fumigatus_Af293	1241537	1242965	-	1429	Afu4g04380	GO:0005575;GO:0003824;GO:0009058	-	gi|70982189|ref|XP_746623.1| phenazine biosynthesis-like protein [Aspergillus fumigatus Af293] &gt;gi|66844246|gb|EAL84585.1| phenazine biosynthesis-like protein, putative [Aspergillus fumigatus Af293] &gt;gi|159122141|gb|EDP47263.1| phenazine biosynthesis-like protein, putative [Aspergillus fumigatus A1163] &gt;gi|846912163|gb|KMK58031.1| phenazine biosynthesis-like protein [Aspergillus fumigatu…	Hasdomain(s)withpredictedcatalyticactivityandroleinbiosyntheticprocess
Afu5g04310	625.617	354.376	896.858	2.53081	1.3396	3.21494e-25	1.16164e-23	Chr5_A_fumigatus_Af293	1154777	1157549	-	2600	Afu5g04310	-	K13354	gi|146324046|ref|XP_747912.2| peroxisomal membrane protein Pmp47 [Aspergillus fumigatus Af293] &gt;gi|129556350|gb|EAL85874.2| peroxisomal membrane protein Pmp47, putative [Aspergillus fumigatus Af293] &gt;gi|159126163|gb|EDP51279.1| peroxisomal membrane protein Pmp47, putative [Aspergillus fumigatus A1163]	Putativeperoxisomemembraneprotein
Afu1g02710	680.594	390.496	970.691	2.48579	1.3137	5.63193e-25	2.01966e-23	Chr1_A_fumigatus_Af293	783123	784990	+	1694	Afu1g02710	GO:0008150;GO:0016021;GO:0005741;GO:0003674	-	gi|70990344|ref|XP_750021.1| conserved hypothetical protein [Aspergillus fumigatus Af293] &gt;gi|66847653|gb|EAL87983.1| conserved hypothetical protein [Aspergillus fumigatus Af293] &gt;gi|159130500|gb|EDP55613.1| conserved hypothetical protein [Aspergillus fumigatus A1163]	Ortholog(s)havemitochondrialoutermembranelocalization
Afu4g13940	375.012	190.038	559.986	2.9467	1.5591	5.68786e-25	2.03208e-23	Chr4_A_fumigatus_Af293	3637494	3641144	+	3477	Afu4g13940	GO:0003950;GO:0016874;GO:0005575;GO:0008150;GO:0006471	K10582	gi|70993182|ref|XP_751438.1| ubiquitin conjugating enzyme [Aspergillus fumigatus Af293] &gt;gi|66849072|gb|EAL89400.1| ubiquitin conjugating enzyme, putative [Aspergillus fumigatus Af293]	Hasdomain(s)withpredictedNAD+ADP-ribosyltransferaseactivity,acid-aminoacidligaseactivity
Afu5g02200	538.785	204.97	872.601	4.25722	2.08991	9.41356e-25	3.30132e-23	Chr5_A_fumigatus_Af293	561979	563147	-	1050	Afu5g02200	GO:0042721;GO:0030943;GO:0005886;GO:0016021;GO:0045039;GO:0008320	K17790	gi|70985232|ref|XP_748122.1| Mitochondrial import inner membrane translocase subunit (TIM22) [Aspergillus fumigatus Af293] &gt;gi|119499109|ref|XP_001266312.1| Mitochondrial import inner membrane translocase subunit (TIM22), putative [Aspergillus fischeri NRRL 181] &gt;gi|66845750|gb|EAL86084.1| Mitochondrial import inner membrane translocase subunit (TIM22), putative [Aspergillus fumigatus Af293…	Ortholog(s)havemitochondriontargetingsequencebinding,proteinchannelactivity,roleinproteinimportintomitochondrialinnermembraneandmitochondrialinnermembraneproteininsertioncomplex,plasmamembranelocalization
Afu5g10660	23514.3	14058.8	32969.9	2.34514	1.22967	1.38857e-24	4.81658e-23	Chr5_A_fumigatus_Af293	2725832	2729650	-	3819	Afu5g10660	GO:0003674;GO:0005515;GO:0005575;GO:0008150	-	gi|70997681|ref|XP_753578.1| pentatricopeptide repeat protein [Aspergillus fumigatus Af293] &gt;gi|66851214|gb|EAL91540.1| pentatricopeptide repeat protein [Aspergillus fumigatus Af293]	Pentatricopeptiderepeatprotein
Afu6g07260	284.493	49.078	519.908	10.5935	3.40511	1.40485e-24	4.8554e-23	Chr6_A_fumigatus_Af293	1630845	1633293	+	2386	Afu6g07260	GO:0022857;GO:0016020;GO:0055085;GO:0016021	-	gi|846917309|gb|KMK63056.1| purine-cytosine permease [Aspergillus fumigatus Z5]	Hasdomain(s)withpredictednucleobasetransmembranetransporteractivity,roleinnucleobasetransport,transmembranetransportandmembranelocalization
Afu6g13140	1838.16	1188.72	2487.6	2.09268	1.06535	1.59059e-24	5.45779e-23	Chr6_A_fumigatus_Af293	3321489	3322359	-	699	Afu6g13140	GO:0005737;GO:0009060;GO:0062040;GO:0005829;GO:0009231;GO:0005758;GO:0008686;GO:0046872	K02858	gi|70992685|ref|XP_751191.1| 3,4-dihydroxy-2-butanone 4-phosphate synthase [Aspergillus fumigatus Af293] &gt;gi|66848824|gb|EAL89153.1| 3,4-dihydroxy-2-butanone 4-phosphate synthase [Aspergillus fumigatus Af293] &gt;gi|159130354|gb|EDP55467.1| 3,4-dihydroxy-2-butanone 4-phosphate synthase [Aspergillus fumigatus A1163] &gt;gi|846917858|gb|KMK63605.1| 3,4-dihydroxy-2-butanone 4-phosphate synthase […	Ortholog(s)have3,4-dihydroxy-2-butanone-4-phosphatesynthaseactivity,roleinaerobicrespiration,riboflavinbiosyntheticprocessandcytosol,mitochondrialintermembranespace,nucleuslocalization
Afu8g06870	895.251	544.993	1245.51	2.28537	1.19243	1.60805e-24	5.4979e-23	Chr8_A_fumigatus_Af293	1684052	1686509	-	2283	Afu8g06870	GO:0016021;GO:0055085;GO:0022857;GO:0016020	-	gi|846910611|gb|KMK56510.1| MFS sugar transporter, putative [Aspergillus fumigatus Z5]	Hasdomain(s)withpredictedsubstrate-specifictransmembranetransporteractivity,transmembranetransporteractivity,roleintransmembranetransportandintegralcomponentofmembrane,membranelocalization
Afu2g05060	122013	64726.8	179298	2.77008	1.46993	1.6259e-24	5.5391e-23	Chr2_A_fumigatus_Af293	1391181	1392358	+	1059	Afu2g05060	-	-	gi|70989575|ref|XP_749637.1| alternative oxidase AlxA [Aspergillus fumigatus Af293] &gt;gi|66847268|gb|EAL87599.1| alternative oxidase AlxA, putative [Aspergillus fumigatus Af293] &gt;gi|159129043|gb|EDP54157.1| alternative oxidase AlxA, putative [Aspergillus fumigatus A1163] &gt;gi|666429723|gb|KEY77360.1| alternative oxidase AlxA [Aspergillus fumigatus var. RP-2014]	Alternativeoxidase,mediatesthecyanide-insensitiverespiratorypathway
Afu2g08260	458.058	150.55	765.565	5.08511	2.34628	1.68767e-24	5.72908e-23	Chr2_A_fumigatus_Af293	2130278	2132416	-	1858	Afu2g08260	GO:0005575;GO:0055114;GO:0003824;GO:0016491;GO:0010181	-	gi|71000958|ref|XP_755160.1| FMN binding oxidoreductase [Aspergillus fumigatus Af293] &gt;gi|66852798|gb|EAL93122.1| FMN binding oxidoreductase, putative [Aspergillus fumigatus Af293]	Hasdomain(s)withpredictedFMNbinding,catalyticactivity,oxidoreductaseactivityandroleinoxidation-reductionprocess
Afu2g09250	1320.05	828.086	1812.01	2.18819	1.12974	1.95322e-24	6.60702e-23	Chr2_A_fumigatus_Af293	2369373	2371510	+	2079	Afu2g09250	GO:0031921;GO:0006879;GO:0016021;GO:0030170;GO:0005739	K15119	gi|71001156|ref|XP_755259.1| mitochondrial carrier protein [Aspergillus fumigatus Af293] &gt;gi|66852897|gb|EAL93221.1| mitochondrial carrier protein, putative [Aspergillus fumigatus Af293] &gt;gi|159129343|gb|EDP54457.1| mitochondrial carrier protein, putative [Aspergillus fumigatus A1163]	Ortholog(s)havemetallochaperoneactivity,pyridoxalphosphatebindingactivity,roleinmanganeseiontransport,pyridoxalphosphatetransportandmitochondrionlocalization
Afu8g01860	680.681	51.055	1310.31	25.6646	4.68171	2.65759e-24	8.95785e-23	Chr8_A_fumigatus_Af293	482121	483199	-	1079	Afu8g01860	GO:0003674;GO:0005575;GO:0008150	-	gi|146324683|ref|XP_747020.2| NmrA-like family protein [Aspergillus fumigatus Af293] &gt;gi|129555470|gb|EAL84982.2| NmrA-like family protein [Aspergillus fumigatus Af293]	OrthologofA.nidulansFGSCA4:AN0992,A.nigerCBS513.88:An09g00600,NeosartoryafischeriNRRL181:NFIA_095470andAspergilluswentii:Aspwe1_0043470,Aspwe1_0044332
Afu6g11530	271.997	90.1405	453.853	5.03495	2.33198	2.7447e-24	9.21891e-23	Chr6_A_fumigatus_Af293	2864615	2865112	+	438	Afu6g11530	GO:0016846;GO:0046872;GO:0005575	-	gi|70992375|ref|XP_751036.1| DUF636 domain protein [Aspergillus fumigatus Af293] &gt;gi|66848669|gb|EAL88998.1| DUF636 domain protein [Aspergillus fumigatus Af293]	Hasdomain(s)withpredictedcarbon-sulfurlyaseactivityandroleinmetabolicprocess
Afu2g06000	9053.67	4397.05	13710.3	3.11806	1.64065	3.18575e-24	1.05885e-22	Chr2_A_fumigatus_Af293	1696007	1700187	+	3827	Afu2g06000	GO:0016491;GO:0004352;GO:0005829;GO:0006538;GO:0006520;GO:0006807;GO:0019551;GO:0005739;GO:0055114	K15371	gi|70989759|ref|XP_749729.1| NAD+ dependent glutamate dehydrogenase [Aspergillus fumigatus Af293] &gt;gi|66847360|gb|EAL87691.1| NAD+ dependent glutamate dehydrogenase, putative [Aspergillus fumigatus Af293]	PutativeNAD+dependentglutamatedehydrogenase
Afu3g15080	198.084	83.7982	312.37	3.72765	1.89827	3.28319e-24	1.08744e-22	Chr3_A_fumigatus_Af293	3975045	3977373	+	2276	Afu3g15080	GO:0005575;GO:0008150;GO:0003674;GO:0005515	-	gi|70998789|ref|XP_754116.1| conserved hypothetical protein [Aspergillus fumigatus Af293] &gt;gi|66851753|gb|EAL92078.1| conserved hypothetical protein [Aspergillus fumigatus Af293] &gt;gi|846908316|gb|KMK54296.1| hypothetical protein Y699_09475 [Aspergillus fumigatus Z5]	OrthologofNeosartoryafischeriNRRL181:NFIA_062000,Aspergilluswentii:Aspwe1_0110735,AspergillusfumigatusA1163:AFUB_034130andAspergillusclavatusNRRL1:ACLA_042370
Afu3g12920	70.3407	6.90164	133.78	19.3838	4.27678	3.34882e-24	1.10534e-22	Chr3_A_fumigatus_Af293	3430194	3436923	+	6609	Afu3g12920	-	K22118	gi|146323460|ref|XP_754329.2| nonribosomal peptide synthase GliP-like [Aspergillus fumigatus Af293] &gt;gi|384955713|sp|Q4WYG2.2|NRPS5_ASPFU RecName: Full=Nonribosomal peptide synthetase 5 &gt;gi|129558279|gb|EAL92291.2| nonribosomal peptide synthase GliP-like, putative [Aspergillus fumigatus Af293]	Nonribosomalpeptidesynthase(NRPS)
Afu6g09660	109.265	31.5334	186.997	5.93011	2.56806	3.43549e-24	1.13004e-22	Chr6_A_fumigatus_Af293	2352620	2359124	-	6408	Afu6g09660	-	K22118	gi|70992013|ref|XP_750855.1| nonribosomal peptide synthase GliP [Aspergillus fumigatus Af293] &gt;gi|74670746|sp|Q4WMJ7.1|NRP10_ASPFU RecName: Full=Nonribosomal peptide synthetase 10; AltName: Full=Gliotoxin synthesis protein &gt;gi|66848488|gb|EAL88817.1| nonribosomal peptide synthase GliP [Aspergillus fumigatus Af293] &gt;gi|91795215|gb|ABE60889.1| non-ribosomal peptide synthetase [Aspergillus …	NonribosomalpeptidesynthetasegliP
Afu5g02620	170.621	65.7185	275.524	4.1925	2.06781	5.19812e-24	1.69232e-22	Chr5_A_fumigatus_Af293	687330	689013	-	1617	Afu5g02620	-	K00493	gi|70985148|ref|XP_748080.1| P450 family sporulation-specific N-formyltyrosine oxidase Dit2, putative [Aspergillus fumigatus Af293] &gt;gi|66845708|gb|EAL86042.1| P450 family sporulation-specific N-formyltyrosine oxidase Dit2, putative [Aspergillus fumigatus Af293] &gt;gi|666428056|gb|KEY75712.1| P450 sporulation specific N formyltyrosine oxidase Dit2 [Aspergillus fumigatus var. RP-2014]	Ortholog(s)haveoxidoreductaseactivity,oxygenbindingactivityandroleinascosporewallassembly,chlamydosporeformation
Afu8g02190	1270.36	692.614	1848.11	2.66832	1.41593	5.38429e-24	1.74696e-22	Chr8_A_fumigatus_Af293	566915	569253	-	2283	Afu8g02190	GO:0003674;GO:0008150;GO:0005575	-	gi|70982919|ref|XP_746987.1| hypothetical protein AFUA_8G02190 [Aspergillus fumigatus Af293] &gt;gi|66844612|gb|EAL84949.1| hypothetical protein AFUA_8G02190 [Aspergillus fumigatus Af293] &gt;gi|159123872|gb|EDP48991.1| hypothetical protein AFUB_084420 [Aspergillus fumigatus A1163] &gt;gi|846910946|gb|KMK56845.1| hypothetical protein Y699_05760 [Aspergillus fumigatus Z5]	OrthologofAspergillusfumigatusA1163:AFUB_084420
Afu2g01670	788.152	470.801	1105.5	2.34814	1.23152	6.5469e-24	2.11138e-22	Chr2_A_fumigatus_Af293	402523	405735	+	2872	Afu2g01670	GO:0005515;GO:0003674;GO:0016021;GO:0005575;GO:0008150	-	gi|146322755|ref|XP_749302.2| FHA domain protein [Aspergillus fumigatus Af293] &gt;gi|129556786|gb|EAL87264.2| FHA domain protein [Aspergillus fumigatus Af293]	OrthologofA.nidulansFGSCA4:AN7686,A.nigerCBS513.88:An03g04770,A.oryzaeRIB40:AO090701000780,Aspergilluswentii:Aspwe1_0028985andAspergillussydowii:Aspsy1_0152669
Afu1g16630	303.529	151.076	455.982	3.01822	1.5937	6.55173e-24	2.11138e-22	Chr1_A_fumigatus_Af293	4519261	4520645	+	1182	Afu1g16630	GO:0005575;GO:0016491	-	gi|846909613|gb|KMK55551.1| short chain dehydrogenase family protein [Aspergillus fumigatus Z5]	Hasdomain(s)withpredictedoxidoreductaseactivityandroleinmetabolicprocess
Afu6g00290	740.997	439.825	1042.17	2.3695	1.24459	6.90947e-24	2.21917e-22	Chr6_A_fumigatus_Af293	84191	85706	+	1399	Afu6g00290	GO:0009058;GO:0003824;GO:0030170;GO:0005575	-	gi|846909509|gb|KMK55462.1| aminotransferase, putative [Aspergillus fumigatus Z5]	Hasdomain(s)withpredictedcatalyticactivity,pyridoxalphosphatebindingactivityandroleinbiosyntheticprocess
Afu2g09550	1433.79	918.698	1948.88	2.12135	1.08498	7.58295e-24	2.41919e-22	Chr2_A_fumigatus_Af293	2445267	2448091	-	2681	Afu2g09550	GO:0018271;GO:0004077;GO:0006464;GO:0005575;GO:0009305;GO:0071734	K01942	gi|846916242|gb|KMK62026.1| biotin apo-protein ligase, putative [Aspergillus fumigatus Z5]	Ortholog(s)havebiotin-[acetyl-CoA-carboxylase]ligaseactivity,biotin-[pyruvate-carboxylase]ligaseactivity,roleinproteinbiotinylationandcytoplasm,nucleuslocalization
Afu7g01240	1682.01	929.889	2434.13	2.61765	1.38827	9.38566e-24	2.98433e-22	Chr7_A_fumigatus_Af293	324991	326680	+	1584	Afu7g01240	GO:0005576;GO:0016158;GO:0016791;GO:0008150;GO:0003993	-	gi|70982560|ref|XP_746808.1| phytase [Aspergillus fumigatus Af293] &gt;gi|66844432|gb|EAL84770.1| phytase, putative [Aspergillus fumigatus Af293] &gt;gi|159122952|gb|EDP48072.1| phytase, putative [Aspergillus fumigatus A1163]	Ortholog(s)haveextracellularregionlocalization
Afu2g13615	322.663	135.332	509.994	3.76846	1.91397	1.8141e-23	5.74908e-22	Chr2_A_fumigatus_Af293	3539477	3541689	-	1983	Afu2g13615	GO:0003824;GO:0005575	-	gi|146322980|ref|XP_001481676.1| IQ calmodulin-binding motif protein [Aspergillus fumigatus Af293] &gt;gi|129558556|gb|EBA27500.1| IQ calmodulin-binding motif protein [Aspergillus fumigatus Af293]	Hasdomain(s)withpredictedcatalyticactivityandroleinmetabolicprocess
Afu1g15440	1726.43	787.667	2665.2	3.38366	1.75859	1.84154e-23	5.81672e-22	Chr1_A_fumigatus_Af293	4161002	4169992	+	8741	Afu1g15440	-	K00749	gi|70996314|ref|XP_752912.1| alpha-1,3-glucan synthase Ags3 [Aspergillus fumigatus Af293] &gt;gi|66850547|gb|EAL90874.1| alpha-1,3-glucan synthase Ags3 [Aspergillus fumigatus Af293]	Putativealpha(1-3)glucansynthase
Afu5g06680	4004.8	2449.98	5559.63	2.26925	1.18222	1.86753e-23	5.87933e-22	Chr5_A_fumigatus_Af293	1641326	1643263	+	1715	Afu5g06680	-	K13524	gi|70998486|ref|XP_753965.1| 4-aminobutyrate transaminase GatA [Aspergillus fumigatus Af293] &gt;gi|66851601|gb|EAL91927.1| 4-aminobutyrate transaminase GatA [Aspergillus fumigatus Af293]	4-aminobutyrateaminotransferase
Afu5g14240	184.284	75.5729	292.995	3.87698	1.95493	1.95848e-23	6.14537e-22	Chr5_A_fumigatus_Af293	3712963	3713643	+	681	Afu5g14240	GO:0003674;GO:0008150;GO:0005575	-	gi|70996957|ref|XP_753233.1| ThiJ/PfpI family protein [Aspergillus fumigatus Af293] &gt;gi|66850869|gb|EAL91195.1| ThiJ/PfpI family protein [Aspergillus fumigatus Af293] &gt;gi|846917130|gb|KMK62900.1| ThiJ/PfpI family protein [Aspergillus fumigatus Z5]	OrthologofA.nidulansFGSCA4:AN6760,AN8527,A.fumigatusAf293:Afu4g01400,Afu5g02670,A.nigerCBS513.88:An07g09050,An08g09630andAspergilluswentii:Aspwe1_0069899,Aspwe1_0185315,Aspwe1_0186212
Afu5g01620	1339.89	259.447	2420.34	9.32882	3.22169	2.38097e-23	7.42225e-22	Chr5_A_fumigatus_Af293	412960	413808	+	849	Afu5g01620	GO:0003674;GO:0005575;GO:0008150	-	gi|70985348|ref|XP_748180.1| extracellular proline-rich protein [Aspergillus fumigatus Af293] &gt;gi|66845808|gb|EAL86142.1| extracellular proline-rich protein [Aspergillus fumigatus Af293]	Predictedadhesin-likeprotein
Afu4g07120	1034.38	644.321	1424.44	2.21077	1.14455	3.11927e-23	9.66061e-22	Chr4_A_fumigatus_Af293	1850501	1851364	-	864	Afu4g07120	GO:0018063;GO:0005743;GO:0005758;GO:0004408;GO:0005739;GO:0046872	K01764	gi|70994674|ref|XP_752114.1| cytochrome c1 heme lyase [Aspergillus fumigatus Af293] &gt;gi|66849748|gb|EAL90076.1| cytochrome c1 heme lyase [Aspergillus fumigatus Af293] &gt;gi|159124972|gb|EDP50089.1| cytochrome c1 heme lyase [Aspergillus fumigatus A1163] &gt;gi|846908475|gb|KMK54440.1| cytochrome c1 heme lyase [Aspergillus fumigatus Z5]	Ortholog(s)haveholocytochrome-csynthaseactivity,roleincytochromec-hemelinkageandcytosol,mitochondrialintermembranespace,nucleuslocalization
Afu5g03910	830.138	510.83	1149.45	2.25016	1.17003	3.29298e-23	1.01656e-21	Chr5_A_fumigatus_Af293	1040306	1041966	+	1584	Afu5g03910	GO:0031307;GO:0005741;GO:0003674;GO:0008053	K17967	gi|70984894|ref|XP_747953.1| mitochondrial fusion protein (Ugo1) [Aspergillus fumigatus Af293] &gt;gi|66845581|gb|EAL85915.1| mitochondrial fusion protein (Ugo1), putative [Aspergillus fumigatus Af293] &gt;gi|846913317|gb|KMK59145.1| fusion protein (Ugo1) [Aspergillus fumigatus Z5]	Ortholog(s)haveroleinmitochondrialfusionandintegralcomponentofmitochondrialoutermembranelocalization
Afu2g05290	155.788	13.3977	298.179	22.2559	4.47612	3.73878e-23	1.15046e-21	Chr2_A_fumigatus_Af293	1470208	1472390	-	2183	Afu2g05290	GO:0005575;GO:0008150;GO:0016491;GO:0003674	-	gi|70989619|ref|XP_749659.1| isoflavone reductase family protein [Aspergillus fumigatus Af293] &gt;gi|66847290|gb|EAL87621.1| isoflavone reductase family protein [Aspergillus fumigatus Af293] &gt;gi|159129066|gb|EDP54180.1| isoflavone reductase family protein [Aspergillus fumigatus A1163] &gt;gi|846912019|gb|KMK57887.1| isoflavone reductase family protein [Aspergillus fumigatus Z5]	OrthologofA.nidulansFGSCA4:AN3976,A.nigerCBS513.88:An02g11140,NeosartoryafischeriNRRL181:NFIA_082050,Aspergilluswentii:Aspwe1_0592927andAspergillusversicolor:Aspve1_0080485
Afu5g01600	111.245	34.8101	187.679	5.39152	2.43069	4.30527e-23	1.32051e-21	Chr5_A_fumigatus_Af293	409993	411503	+	1461	Afu5g01600	GO:0005575;GO:0035312;GO:0003824;GO:0004534	-	gi|70985352|ref|XP_748182.1| PHP domain protein [Aspergillus fumigatus Af293] &gt;gi|66845810|gb|EAL86144.1| PHP domain protein [Aspergillus fumigatus Af293]	Hasdomain(s)withpredictedDNAbinding,DNA-directedDNApolymeraseactivity,catalyticactivityandroleinDNAreplication
Afu4g13510	1318.13	459.486	2176.77	4.73741	2.2441	7.0142e-23	2.13765e-21	Chr4_A_fumigatus_Af293	3533921	3537271	-	3173	Afu4g13510	-	K01637	gi|70993266|ref|XP_751480.1| isocitrate lyase AcuD [Aspergillus fumigatus Af293] &gt;gi|83300319|sp|Q6T267.2|ACEA_ASPFU RecName: Full=Isocitrate lyase; Short=ICL; Short=Isocitrase; Short=Isocitratase; AltName: Full=Methylisocitrate lyase; Short=MICA; AltName: Full=Threo-D(S)-isocitrate glyoxylate-lyase &gt;gi|66849114|gb|EAL89442.1| isocitrate lyase AcuD [Aspergillus fumigatus Af293] &gt;gi|15912…	Putativeisocitratelyasewithapredictedroleintheglyoxylatecycle
Afu7g04930	160.973	63.5989	258.346	4.06212	2.02223	8.76601e-23	2.66303e-21	Chr7_A_fumigatus_Af293	1161161	1163123	+	1733	Afu7g04930	-	-	gi|70987070|ref|XP_749017.1| alkaline serine protease (PR1)/allergen F18-like [Aspergillus fumigatus Af293] &gt;gi|66846647|gb|EAL86979.1| alkaline serine protease (PR1)/allergen F18-like [Aspergillus fumigatus Af293]	Putativealkalineserineprotease
Afu5g10250	1349.65	867.19	1832.11	2.1127	1.07909	8.94051e-23	2.70741e-21	Chr5_A_fumigatus_Af293	2627191	2628085	-	633	Afu5g10250	GO:0008150;GO:0005575;GO:0046872;GO:0016020;GO:0003674	-	gi|70997762|ref|XP_753615.1| conserved hypothetical protein [Aspergillus fumigatus Af293] &gt;gi|66851251|gb|EAL91577.1| conserved hypothetical protein [Aspergillus fumigatus Af293] &gt;gi|159126650|gb|EDP51766.1| conserved hypothetical protein [Aspergillus fumigatus A1163]	OrthologofAspergilluswentii:Aspwe1_0588334,Aspergillusversicolor:Aspve1_0025765,AspergillusfumigatusA1163:AFUB_057840andAspergillussydowii:Aspsy1_0084799
Afu1g06040	2876.18	1272.51	4479.84	3.52047	1.81577	1.06913e-22	3.22736e-21	Chr1_A_fumigatus_Af293	1744725	1747001	+	1988	Afu1g06040	GO:0004772;GO:0005783;GO:0008374;GO:0008204;GO:0034737	K00637	gi|846911266|gb|KMK57156.1| sterol o-acyltransferase (APE2), putative [Aspergillus fumigatus Z5]	Putativesterolo-acyltransferase
Afu4g08170	1578.11	1043	2113.21	2.02609	1.0187	1.76065e-22	5.26485e-21	Chr4_A_fumigatus_Af293	2121055	2122819	-	1596	Afu4g08170	-	K00135	gi|70994460|ref|XP_752009.1| succinate-semialdehyde dehydrogenase Uga2 [Aspergillus fumigatus Af293] &gt;gi|66849643|gb|EAL89971.1| succinate-semialdehyde dehydrogenase Uga2, putative [Aspergillus fumigatus Af293]	Putativesuccinate-semialdehydedehydrogenase
Afu1g12020	1604.47	1051.03	2157.92	2.05314	1.03783	1.80313e-22	5.37501e-21	Chr1_A_fumigatus_Af293	3174621	3178318	+	3573	Afu1g12020	GO:0031625;GO:0032386;GO:0005737;GO:0015031;GO:0006897;GO:0005770;GO:2000397;GO:0005769;GO:0030674;GO:0070086;GO:0005829	K20061	gi|70995626|ref|XP_752568.1| arrestin domain protein [Aspergillus fumigatus Af293] &gt;gi|66850203|gb|EAL90530.1| arrestin domain protein [Aspergillus fumigatus Af293] &gt;gi|159131323|gb|EDP56436.1| arrestin domain protein [Aspergillus fumigatus A1163] &gt;gi|846915120|gb|KMK60923.1| arrestin domain-containing protein [Aspergillus fumigatus Z5]	Arrestindomainprotein
Afu2g13190	255.082	67.0754	443.089	6.60584	2.72374	2.98405e-22	8.84002e-21	Chr2_A_fumigatus_Af293	3393315	3395790	+	2229	Afu2g13190	GO:0005975;GO:0004553;GO:0005575	-	gi|71001940|ref|XP_755651.1| xylosidase : arabinofuranosidase [Aspergillus fumigatus Af293] &gt;gi|66853289|gb|EAL93613.1| xylosidase : arabinofuranosidase [Aspergillus fumigatus Af293] &gt;gi|666427830|gb|KEY75489.1| xylosidase arabinofuranosidase [Aspergillus fumigatus var. RP-2014]	Hasdomain(s)withpredictedhydrolaseactivity,hydrolyzingO-glycosylcompoundsactivityandroleincarbohydratemetabolicprocess
Afu7g02030	889.284	511.779	1266.79	2.47527	1.30758	3.35754e-22	9.91567e-21	Chr7_A_fumigatus_Af293	543202	543929	-	618	Afu7g02030	GO:0033617;GO:0005739;GO:0008150;GO:0005575;GO:0003674	K18188	gi|70982404|ref|XP_746730.1| cytochrome c oxidase assembly protein (Pet117) [Aspergillus fumigatus Af293] &gt;gi|66844354|gb|EAL84692.1| cytochrome c oxidase assembly protein (Pet117), putative [Aspergillus fumigatus Af293] &gt;gi|846909980|gb|KMK55912.1| cytochrome c oxidase assembly protein (Pet117) [Aspergillus fumigatus Z5] &gt;gi|952552409|dbj|GAQ05570.1| protein PET117, mitochondrial [Asper…	OrthologofA.nidulansFGSCA4:AN11175,A.nigerCBS513.88:An12g00650,NeosartoryafischeriNRRL181:NFIA_114750,Aspergilluswentii:Aspwe1_0112582andAspergillusclavatusNRRL1:ACLA_065500
Afu3g09780	1093.9	703.606	1484.19	2.10941	1.07684	4.96268e-22	1.45212e-20	Chr3_A_fumigatus_Af293	2504650	2505059	-	348	Afu3g09780	-	K18179	gi|146323384|ref|XP_754641.2| conserved hypothetical protein [Aspergillus fumigatus Af293] &gt;gi|129558317|gb|EAL92603.2| conserved hypothetical protein [Aspergillus fumigatus Af293]	Cytochromeoxidaseassemblyfactor6
Afu4g09450	959.163	613.509	1304.82	2.12681	1.08869	5.23834e-22	1.52809e-20	Chr4_A_fumigatus_Af293	2469721	2470678	-	519	Afu4g09450	GO:0003674;GO:0005575;GO:0008150	-	gi|70994066|ref|XP_751880.1| hypothetical protein AFUA_4G09450 [Aspergillus fumigatus Af293] &gt;gi|66849514|gb|EAL89842.1| hypothetical protein AFUA_4G09450 [Aspergillus fumigatus Af293] &gt;gi|159125205|gb|EDP50322.1| hypothetical protein AFUB_066570 [Aspergillus fumigatus A1163]	OrthologofNeosartoryafischeriNRRL181:NFIA_106570andAspergillusfumigatusA1163:AFUB_066570
Afu3g07620	2050.96	1238.06	2863.86	2.31319	1.20988	6.81522e-22	1.98202e-20	Chr3_A_fumigatus_Af293	1913895	1915958	-	2016	Afu3g07620	GO:0003674;GO:0005575;GO:0008150	K08869	gi|71000309|ref|XP_754849.1| ABC1 domain protein [Aspergillus fumigatus Af293] &gt;gi|66852486|gb|EAL92811.1| ABC1 domain protein [Aspergillus fumigatus Af293]	OrthologofA.nidulansFGSCA4:AN4857,A.nigerCBS513.88:An02g12920,A.oryzaeRIB40:AO090020000131,Aspergilluswentii:Aspwe1_0060564andAspergillussydowii:Aspsy1_0056557
Afu5g14160	137.613	49.72	225.506	4.53552	2.18127	7.92613e-22	2.29113e-20	Chr5_A_fumigatus_Af293	3697530	3698134	-	339	Afu5g14160	GO:0005575;GO:0008150;GO:0003674	-	gi|70996973|ref|XP_753241.1| hypothetical protein AFUA_5G14160 [Aspergillus fumigatus Af293] &gt;gi|66850877|gb|EAL91203.1| hypothetical protein AFUA_5G14160 [Aspergillus fumigatus Af293] &gt;gi|159127032|gb|EDP52148.1| hypothetical protein AFUB_061850 [Aspergillus fumigatus A1163]	OrthologofAspergillusfumigatusA1163:AFUB_061850
Afu8g07170	138.476	15.408	261.545	16.9746	4.0853	8.91376e-22	2.5611e-20	Chr8_A_fumigatus_Af293	1754453	1756203	+	1697	Afu8g07170	GO:0005576;GO:0008150;GO:0003674	-	gi|70983979|ref|XP_747515.1| conserved hypothetical protein [Aspergillus fumigatus Af293] &gt;gi|66845141|gb|EAL85477.1| conserved hypothetical protein [Aspergillus fumigatus Af293] &gt;gi|159123507|gb|EDP48626.1| conserved hypothetical protein [Aspergillus fumigatus A1163] &gt;gi|846910584|gb|KMK56483.1| hypothetical protein Y699_05398 [Aspergillus fumigatus Z5]	Ortholog(s)haveextracellularregionlocalization
Afu5g08730	358.263	103.969	612.557	5.89171	2.55869	1.26736e-21	3.61957e-20	Chr5_A_fumigatus_Af293	2223609	2224993	-	1323	Afu5g08730	GO:0005575;GO:0008150;GO:0003674	-	gi|70998064|ref|XP_753764.1| conserved hypothetical protein [Aspergillus fumigatus Af293] &gt;gi|66851400|gb|EAL91726.1| conserved hypothetical protein [Aspergillus fumigatus Af293] &gt;gi|666436267|gb|KEY83632.1| hypothetical protein BA78_8431 [Aspergillus fumigatus var. RP-2014] &gt;gi|846913687|gb|KMK59515.1| hypothetical protein Y699_00716 [Aspergillus fumigatus Z5]	OrthologofA.nidulansAN10592
Afu3g03550	965.476	317.913	1613.04	5.07383	2.34308	1.32604e-21	3.77586e-20	Chr3_A_fumigatus_Af293	950347	951147	-	743	Afu3g03550	GO:0008150;GO:0005575;GO:0044550;GO:0003674	-	gi|70986362|ref|XP_748675.1| hypothetical protein AFUA_3G03550 [Aspergillus fumigatus Af293] &gt;gi|66846304|gb|EAL86637.1| hypothetical protein AFUA_3G03550 [Aspergillus fumigatus Af293] &gt;gi|159128180|gb|EDP53295.1| hypothetical protein AFUB_044680 [Aspergillus fumigatus A1163]	OrthologofAspergillusfumigatusA1163:AFUB_044680
Afu6g14050	682.128	404.833	959.423	2.36992	1.24484	1.68246e-21	4.77648e-20	Chr6_A_fumigatus_Af293	3582450	3584112	-	1599	Afu6g14050	GO:0016491;GO:0071949;GO:0050660;GO:0005575;GO:0016021;GO:0055114	-	gi|70992861|ref|XP_751279.1| FAD binding domain protein [Aspergillus fumigatus Af293] &gt;gi|66848912|gb|EAL89241.1| FAD binding domain protein [Aspergillus fumigatus Af293]	Hasdomain(s)withpredictedUDP-N-acetylmuramatedehydrogenaseactivity,flavinadeninedinucleotidebindingactivityandroleinoxidation-reductionprocess
Afu3g02100	59.5972	10.6832	108.511	10.1572	3.34443	2.19947e-21	6.18901e-20	Chr3_A_fumigatus_Af293	515730	518881	-	2379	Afu3g02100	GO:0016491;GO:0005575	-	gi|70986060|ref|XP_748530.1| short-chain dehydrogenase/reductase [Aspergillus fumigatus Af293] &gt;gi|66846159|gb|EAL86492.1| short-chain dehydrogenase/reductase, putative [Aspergillus fumigatus Af293]	Hasdomain(s)withpredictedoxidoreductaseactivityandroleinmetabolicprocess
Afu3g14665	22688.2	11745.3	33631.2	2.86338	1.51772	2.35967e-21	6.62025e-20	Chr3_A_fumigatus_Af293	3889703	3890168	+	399	Afu3g14665	GO:0005575;GO:0008150;GO:0003674	-	gi|70998875|ref|XP_754159.1| hypothetical protein AFUA_3G14665 [Aspergillus fumigatus Af293] &gt;gi|66851796|gb|EAL92121.1| hypothetical protein AFUA_3G14665 [Aspergillus fumigatus Af293] &gt;gi|159127177|gb|EDP52292.1| hypothetical protein AFUB_034560 [Aspergillus fumigatus A1163]	OrthologofNeosartoryafischeriNRRL181:NFIA_062590andAspergillusfumigatusA1163:AFUB_034560
Afu2g04610	1079.61	691.241	1467.97	2.12367	1.08656	2.36812e-21	6.62448e-20	Chr2_A_fumigatus_Af293	1257611	1258234	+	567	Afu2g04610	GO:0003674;GO:0072380;GO:0005737;GO:0006620	-	gi|70989487|ref|XP_749593.1| DUF967 domain protein [Aspergillus fumigatus Af293] &gt;gi|66847224|gb|EAL87555.1| DUF967 domain protein [Aspergillus fumigatus Af293] &gt;gi|159129002|gb|EDP54116.1| DUF967 domain protein [Aspergillus fumigatus A1163] &gt;gi|666429672|gb|KEY77309.1| hypothetical protein BA78_7691 [Aspergillus fumigatus var. RP-2014]	Ortholog(s)haveroleinposttranslationalproteintargetingtomembraneandTRCcomplex,nucleuslocalization
Afu6g13920	1036.26	199.413	1873.11	9.39313	3.23161	4.1415e-21	1.15514e-19	Chr6_A_fumigatus_Af293	3547977	3550925	-	2841	Afu6g13920	-	-	gi|70992837|ref|XP_751267.1| adenylate-forming enzyme [Aspergillus fumigatus Af293] &gt;gi|66848900|gb|EAL89229.1| adenylate-forming enzyme, putative [Aspergillus fumigatus Af293]	Nicotinicacid-CoAligasepyr1
Afu8g06050	92.5362	27.2067	157.866	5.80246	2.53666	8.2566e-21	2.27629e-19	Chr8_A_fumigatus_Af293	1435742	1437671	+	1865	Afu8g06050	GO:0005575;GO:0071949	-	gi|70983761|ref|XP_747407.1| salicylate hydroxylase [Aspergillus fumigatus Af293] &gt;gi|66845033|gb|EAL85369.1| salicylate hydroxylase, putative [Aspergillus fumigatus Af293]	Hasdomain(s)withpredictedFADbinding,oxidoreductaseactivityandroleinmetabolicprocess
Afu8g00420	93.8402	26.7634	160.917	6.01258	2.58798	8.40499e-21	2.31052e-19	Chr8_A_fumigatus_Af293	93113	95101	+	1869	Afu8g00420	-	-	gi|70983269|ref|XP_747162.1| C6 finger transcription factor [Aspergillus fumigatus Af293] &gt;gi|66844787|gb|EAL85124.1| C6 finger transcription factor, putative [Aspergillus fumigatus Af293]	C6fingertranscriptionfactorfumR
Afu4g09180	200.813	75.5853	326.041	4.31355	2.10887	8.79664e-21	2.41124e-19	Chr4_A_fumigatus_Af293	2400358	2401559	+	1104	Afu4g09180	GO:0003674;GO:0005515;GO:0005575;GO:0008150	-	gi|70994120|ref|XP_751907.1| SET domain protein [Aspergillus fumigatus Af293] &gt;gi|66849541|gb|EAL89869.1| SET domain protein [Aspergillus fumigatus Af293] &gt;gi|159125178|gb|EDP50295.1| SET domain protein [Aspergillus fumigatus A1163]	OrthologofAspergillusfumigatusA1163:AFUB_066280andAspergillusnigerATCC1015:46815-mRNA
Afu3g10830	576.396	348.123	804.669	2.31145	1.2088	9.15019e-21	2.50097e-19	Chr3_A_fumigatus_Af293	2820308	2821219	+	765	Afu3g10830	-	K00799	gi|70999638|ref|XP_754536.1| glutathione S-transferase GstA [Aspergillus fumigatus Af293] &gt;gi|59799757|gb|AAX07320.1| glutathione transferase 3 [Aspergillus fumigatus] &gt;gi|59799759|gb|AAX07321.1| glutathione transferase 3 [Aspergillus fumigatus] &gt;gi|66852173|gb|EAL92498.1| glutathione S-transferase GstA [Aspergillus fumigatus Af293] &gt;gi|159127549|gb|EDP52664.1| glutathione S-transfera…	Putativeglutathionetransferase
Afu6g04280	83.9458	22.3857	145.506	6.49995	2.70043	1.08635e-20	2.95233e-19	Chr6_A_fumigatus_Af293	962988	964300	-	1083	Afu6g04280	GO:0003674;GO:0008150;GO:0005575;GO:0016021	-	gi|146324345|ref|XP_747650.2| integral membrane protein [Aspergillus fumigatus Af293] &gt;gi|129556238|gb|EAL85612.2| integral membrane protein [Aspergillus fumigatus Af293] &gt;gi|159122436|gb|EDP47557.1| integral membrane protein [Aspergillus fumigatus A1163] &gt;gi|846909216|gb|KMK55169.1| integral membrane protein [Aspergillus fumigatus Z5]	OrthologofNeosartoryafischeriNRRL181:NFIA_050810,AspergillusfumigatusA1163:AFUB_094010andAspergillusclavatusNRRL1:ACLA_096320
Afu5g07200	99.6136	30.9656	168.262	5.43382	2.44197	1.11547e-20	3.01526e-19	Chr5_A_fumigatus_Af293	1794047	1795848	-	1743	Afu5g07200	GO:0003674;GO:0005575;GO:0008150	-	gi|70998384|ref|XP_753914.1| conserved hypothetical protein [Aspergillus fumigatus Af293] &gt;gi|66851550|gb|EAL91876.1| conserved hypothetical protein [Aspergillus fumigatus Af293]	OrthologofA.nidulansFGSCA4:AN2228,A.nigerCBS513.88:An17g00620,A.oryzaeRIB40:AO090701000236,NeosartoryafischeriNRRL181:NFIA_080060andAspergilluswentii:Aspwe1_0167466
Afu2g12630	2455.46	855.988	4054.93	4.73713	2.24401	1.11583e-20	3.01526e-19	Chr2_A_fumigatus_Af293	3247153	3247611	-	459	Afu2g12630	-	-	gi|71001828|ref|XP_755595.1| allergenic cerato-platanin Asp F13 [Aspergillus fumigatus Af293] &gt;gi|5902743|sp|O60022.1|AL15_ASPFU RecName: Full=Allergen Asp f 15; AltName: Full=Allergen Asp f 13; AltName: Allergen=Asp f 15; Flags: Precursor &gt;gi|3005841|emb|CAA05149.1| rAsp f 13 [Aspergillus fumigatus] &gt;gi|66853233|gb|EAL93557.1| allergenic cerato-platanin Asp F13 [Aspergillus fumigatus Af…	AllergenAspf13
Afu2g14661	99.513	22.0159	177.01	8.04009	3.00721	1.36409e-20	3.67573e-19	Chr2_A_fumigatus_Af293	3845870	3849007	-	3020	Afu2g14661	GO:0005575;GO:0008150;GO:0005576;GO:0009277;GO:0003674;GO:0005199	-	gi|146323018|ref|XP_755798.2| hydrophobin [Aspergillus fumigatus Af293] &gt;gi|129558575|gb|EAL93760.2| hydrophobin, putative [Aspergillus fumigatus Af293] &gt;gi|666431879|gb|KEY79474.1| hydrophobin [Aspergillus fumigatus var. RP-2014] &gt;gi|846915778|gb|KMK61562.1| hydrophobin [Aspergillus fumigatus Z5]	OrthologofA.nidulansFGSCA4:AN7539,A.fumigatusAf293:Afu8g05890/rodE,A.nigerCBS513.88:An15g03800andAspergilluswentii:Aspwe1_0038665,Aspwe1_0118414
Afu5g11420	874.634	480.3	1268.97	2.64204	1.40165	1.38096e-20	3.7107e-19	Chr5_A_fumigatus_Af293	2932530	2936465	-	3841	Afu5g11420	GO:0005575;GO:0008150;GO:0003674	-	gi|70997523|ref|XP_753507.1| conserved hypothetical protein [Aspergillus fumigatus Af293] &gt;gi|66851143|gb|EAL91469.1| conserved hypothetical protein [Aspergillus fumigatus Af293]	OrthologofA.nidulansFGSCA4:AN0159,A.nigerCBS513.88:An18g04550,A.oryzaeRIB40:AO090026000696,Aspergilluswentii:Aspwe1_0442980andAspergillussydowii:Aspsy1_0054986
Afu8g05520	166.731	71.3915	262.07	3.67089	1.87613	1.68282e-20	4.50911e-19	Chr8_A_fumigatus_Af293	1289742	1291658	+	1722	Afu8g05520	GO:0102794;GO:0004777;GO:0055114;GO:0005575;GO:0016620;GO:0018488;GO:0102795;GO:0102796;GO:0016491;GO:0009013	-	gi|70983654|ref|XP_747354.1| aldehyde dehydrogenase family protein [Aspergillus fumigatus Af293] &gt;gi|66844980|gb|EAL85316.1| aldehyde dehydrogenase family protein [Aspergillus fumigatus Af293] &gt;gi|159123641|gb|EDP48760.1| aldehyde dehydrogenase family protein [Aspergillus fumigatus A1163]	Hasdomain(s)withpredictedoxidoreductaseactivity,oxidoreductaseactivity,actingonthealdehydeoroxogroupofdonors,NADorNADPasacceptoractivityandroleinoxidation-reductionprocess
Afu3g09870	510.815	306.141	715.489	2.33712	1.22473	1.75817e-20	4.6978e-19	Chr3_A_fumigatus_Af293	2529337	2529988	-	243	Afu3g09870	GO:0003674;GO:0005575;GO:0008150	-	gi|70999830|ref|XP_754632.1| hypothetical protein AFUA_3G09870 [Aspergillus fumigatus Af293] &gt;gi|66852269|gb|EAL92594.1| hypothetical protein AFUA_3G09870 [Aspergillus fumigatus Af293]	OrthologofAspergillusfumigatusA1163:AFUB_039300
Afu6g00690	3098.36	826.999	5369.73	6.49303	2.69889	2.28686e-20	6.07643e-19	Chr6_A_fumigatus_Af293	175566	176603	+	989	Afu6g00690	GO:0003674;GO:0008150;GO:0005575	-	gi|159122704|gb|EDP47825.1| conserved hypothetical protein [Aspergillus fumigatus A1163]	proteinofunknownfunction
Afu5g02640	82.1083	9.87781	154.339	15.6248	3.96577	2.37329e-20	6.28856e-19	Chr5_A_fumigatus_Af293	690252	692134	+	1690	Afu5g02640	-	K17650	gi|70985144|ref|XP_748078.1| O-methyltransferase [Aspergillus fumigatus Af293] &gt;gi|66845706|gb|EAL86040.1| O-methyltransferase, putative [Aspergillus fumigatus Af293]	Hasdomain(s)withpredictedO-methyltransferaseactivity
Afu4g14530	196.178	10.3618	381.994	36.8655	5.2042	3.06924e-20	8.06542e-19	Chr4_A_fumigatus_Af293	3835440	3836117	+	678	Afu4g14530	-	K00799	gi|70993064|ref|XP_751380.1| glutathione S-transferase Ure2-like [Aspergillus fumigatus Af293] &gt;gi|66849014|gb|EAL89342.1| glutathione S-transferase Ure2-like, putative [Aspergillus fumigatus Af293]	putativethetaclassglutathiones-transferase
Afu7g00940	1714.85	1110.31	2319.39	2.08896	1.06279	3.28815e-20	8.56986e-19	Chr7_A_fumigatus_Af293	251118	254856	+	3120	Afu7g00940	GO:0016491;GO:0050660;GO:0055114;GO:0005575;GO:0071949	-	gi|70982616|ref|XP_746836.1| isoamyl alcohol oxidase [Aspergillus fumigatus Af293] &gt;gi|66844460|gb|EAL84798.1| isoamyl alcohol oxidase, putative [Aspergillus fumigatus Af293]	Hasdomain(s)withpredictedUDP-N-acetylmuramatedehydrogenaseactivity,flavinadeninedinucleotidebinding,oxidoreductaseactivityandroleinoxidation-reductionprocess
Afu3g12890	1054.4	666.506	1442.3	2.16397	1.11368	3.71304e-20	9.65087e-19	Chr3_A_fumigatus_Af293	3423553	3426029	-	2425	Afu3g12890	-	-	gi|70999221|ref|XP_754332.1| C6 transcription factor GliZ-like [Aspergillus fumigatus Af293] &gt;gi|66851969|gb|EAL92294.1| C6 transcription factor GliZ-like, putative [Aspergillus fumigatus Af293] &gt;gi|159127349|gb|EDP52464.1| C6 transcription factor GliZ-like, putative [Aspergillus fumigatus A1163] &gt;gi|846914252|gb|KMK60070.1| C6 transcription factor GliZ-like protein [Aspergillus fumigatu…	C6transcriptionfactorhasA
Afu4g09510	255.613	130.192	381.034	2.92671	1.54928	4.36452e-20	1.12219e-18	Chr4_A_fumigatus_Af293	2486486	2488371	-	1778	Afu4g09510	GO:0003674;GO:0005739;GO:0008150;GO:0005575	-	gi|70994054|ref|XP_751874.1| conserved hypothetical protein [Aspergillus fumigatus Af293] &gt;gi|66849508|gb|EAL89836.1| conserved hypothetical protein [Aspergillus fumigatus Af293] &gt;gi|159125211|gb|EDP50328.1| conserved hypothetical protein [Aspergillus fumigatus A1163] &gt;gi|666435962|gb|KEY83367.1| hypothetical protein BA78_0003 [Aspergillus fumigatus var. RP-2014] &gt;gi|846908727|gb|KMK5…	OrthologofA.nidulansFGSCA4:AN7052,A.fumigatusAf293:Afu4g03945,A.nigerCBS513.88:An14g00940,An07g04990,An04g08460andA.oryzaeRIB40:AO090023000583,AO090011000324,AO090005000036
Afu2g02030	181.508	81.7728	281.244	3.43933	1.78213	4.51734e-20	1.15836e-18	Chr2_A_fumigatus_Af293	503811	505463	-	1594	Afu2g02030	GO:0051700;GO:0016491;GO:0055114;GO:0008115;GO:0005575;GO:0051698	K00306	gi|70988976|ref|XP_749338.1| fructosyl amine:oxygen oxidoreductase [Aspergillus fumigatus Af293] &gt;gi|66846969|gb|EAL87300.1| fructosyl amine:oxygen oxidoreductase [Aspergillus fumigatus Af293]	Amadoriase(fructosylamine:oxygenoxidoreductase),isozymeI,FAD-linkedenzymeinvolvedinoxidativedeglycationofglycatedaminoacids
Afu5g02610	252.13	80.575	423.684	5.25826	2.39458	6.35904e-20	1.60899e-18	Chr5_A_fumigatus_Af293	685654	687128	+	1401	Afu5g02610	GO:0005575;GO:0005506;GO:0055114;GO:0004497;GO:0020037;GO:0016705	-	gi|70985150|ref|XP_748081.1| cytochrome P450 [Aspergillus fumigatus Af293] &gt;gi|66845709|gb|EAL86043.1| cytochrome P450, putative [Aspergillus fumigatus Af293]	Hasdomain(s)withpredictedelectroncarrieractivity,hemebinding,ironionbinding,oxidoreductaseactivity,actingonpaireddonors,withincorporationorreductionofmolecularoxygenactivityandroleinoxidation-reductionprocess
Afu2g01630	677.283	421.01	933.556	2.21742	1.14888	6.80597e-20	1.71752e-18	Chr2_A_fumigatus_Af293	394827	396182	-	1356	Afu2g01630	GO:0005743;GO:0003674;GO:1990050;GO:0005758;GO:0015914;GO:0008150;GO:0005575	K02619	gi|70988893|ref|XP_749298.1| MSF1 domain protein [Aspergillus fumigatus Af293] &gt;gi|119497935|ref|XP_001265725.1| MSF1 domain protein [Aspergillus fischeri NRRL 181] &gt;gi|66846929|gb|EAL87260.1| MSF1 domain protein [Aspergillus fumigatus Af293] &gt;gi|119413889|gb|EAW23828.1| MSF1 domain protein [Aspergillus fischeri NRRL 181] &gt;gi|159128712|gb|EDP53826.1| MSF1 domain protein [Aspergillus f…	OrthologofA.nidulansFGSCA4:AN10983,A.nigerCBS513.88:An03g04810,A.oryzaeRIB40:AO090701000784,Aspergilluswentii:Aspwe1_0135351andAspergillussydowii:Aspsy1_0046214
Afu8g01870	398.256	127.393	669.12	5.25242	2.39298	8.18809e-20	2.04466e-18	Chr8_A_fumigatus_Af293	485104	486545	-	1104	Afu8g01870	GO:0005575;GO:0008150;GO:0003674	-	gi|70982983|ref|XP_747019.1| hypothetical protein AFUA_8G01870 [Aspergillus fumigatus Af293] &gt;gi|66844644|gb|EAL84981.1| hypothetical protein AFUA_8G01870 [Aspergillus fumigatus Af293]	OrthologofAspergillusfumigatusA1163:AFUB_084730
Afu5g00580	285.467	125.512	445.421	3.54882	1.82734	9.07051e-20	2.25322e-18	Chr5_A_fumigatus_Af293	165766	167189	-	1272	Afu5g00580	GO:0003674;GO:0005575;GO:0008150	-	gi|70985550|ref|XP_748281.1| conserved hypothetical protein [Aspergillus fumigatus Af293] &gt;gi|66845909|gb|EAL86243.1| conserved hypothetical protein [Aspergillus fumigatus Af293]	OrthologofNeosartoryafischeriNRRL181:NFIA_041910andAspergillusfumigatusA1163:AFUB_049050
Afu2g02990	611.076	330.721	891.43	2.69542	1.43051	1.33825e-19	3.30715e-18	Chr2_A_fumigatus_Af293	765755	767968	+	1257	Afu2g02990	GO:0008150;GO:0005575	-	gi|119498211|ref|XP_001265863.1| hypothetical protein NFIA_035340 [Aspergillus fischeri NRRL 181] &gt;gi|119414027|gb|EAW23966.1| conserved hypothetical protein [Aspergillus fischeri NRRL 181]	Hasdomain(s)withpredictedDNAbinding,chromatinbindingactivity
Afu6g08320	2172.53	1285.56	3059.5	2.3799	1.2509	1.37729e-19	3.39483e-18	Chr6_A_fumigatus_Af293	1946909	1949120	-	1413	Afu6g08320	-	-	gi|70991745|ref|XP_750721.1| conserved hypothetical protein [Aspergillus fumigatus Af293] &gt;gi|66848354|gb|EAL88683.1| conserved hypothetical protein [Aspergillus fumigatus Af293] &gt;gi|159124283|gb|EDP49401.1| conserved hypothetical protein [Aspergillus fumigatus A1163]	Putativeconservedeisosomecomponent
Afu3g03060	637.344	336.457	938.231	2.78856	1.47952	1.77994e-19	4.35356e-18	Chr3_A_fumigatus_Af293	817012	818327	-	1252	Afu3g03060	-	-	gi|70986268|ref|XP_748628.1| cell wall protein PhiA [Aspergillus fumigatus Af293] &gt;gi|66846257|gb|EAL86590.1| cell wall protein PhiA [Aspergillus fumigatus Af293]	AllergenAspf34
Afu4g14730	52.8516	9.88841	95.8149	9.68962	3.27644	1.84924e-19	4.5097e-18	Chr4_A_fumigatus_Af293	3882178	3883197	+	1020	Afu4g14730	GO:0008150;GO:0005575;GO:0008080	-	gi|70993024|ref|XP_751360.1| GNAT family acetyltransferase [Aspergillus fumigatus Af293] &gt;gi|66848994|gb|EAL89322.1| GNAT family acetyltransferase, putative [Aspergillus fumigatus Af293] &gt;gi|159125741|gb|EDP50858.1| GNAT family acetyltransferase, putative [Aspergillus fumigatus A1163] &gt;gi|666436474|gb|KEY83803.1| acetyltransferase GNAT [Aspergillus fumigatus var. RP-2014]	Hasdomain(s)withpredictedN-acetyltransferaseactivity
Afu7g05752	604.413	374.589	834.237	2.22707	1.15515	1.96209e-19	4.76245e-18	Chr7_A_fumigatus_Af293	1406446	1410179	-	3469	Afu7g05752	GO:0005575;GO:0008150;GO:0005524;GO:0016787	-	gi|146324856|ref|XP_001481430.1| AAA family ATPase [Aspergillus fumigatus Af293] &gt;gi|129556625|gb|EBA27293.1| AAA family ATPase, putative [Aspergillus fumigatus Af293]	Hasdomain(s)withpredictedATPbinding,nucleoside-triphosphataseactivity,nucleotidebindingactivity
Afu7g01040	132.931	53.8519	212.01	3.93691	1.97706	2.00055e-19	4.84346e-18	Chr7_A_fumigatus_Af293	278735	279121	+	387	Afu7g01040	GO:0008270;GO:0003824;GO:0005575;GO:0008150;GO:0016787;GO:0009972;GO:0005829;GO:0004126	-	gi|70982598|ref|XP_746827.1| cytidine deaminase [Aspergillus fumigatus Af293] &gt;gi|66844451|gb|EAL84789.1| cytidine deaminase, putative [Aspergillus fumigatus Af293] &gt;gi|159122931|gb|EDP48051.1| cytidine deaminase, putative [Aspergillus fumigatus A1163]	Hasdomain(s)withpredictedhydrolaseactivity,zincionbindingactivity
Afu3g13755	1539.61	208.137	2871.08	13.7942	3.78599	2.01261e-19	4.86032e-18	Chr3_A_fumigatus_Af293	3629641	3630850	-	1157	Afu3g13755	GO:0003674;GO:0008150;GO:0005575	-	gi|846914171|gb|KMK59989.1| hypothetical protein Y699_01190 [Aspergillus fumigatus Z5]	proteinofunknownfunction
Afu3g12910	142.45	8.68991	276.21	31.7852	4.99028	2.89364e-19	6.93528e-18	Chr3_A_fumigatus_Af293	3428358	3429987	-	1570	Afu3g12910	-	-	gi|70999217|ref|XP_754330.1| O-methyltransferase GliM-like [Aspergillus fumigatus Af293] &gt;gi|66851967|gb|EAL92292.1| O-methyltransferase GliM-like, putative [Aspergillus fumigatus Af293] &gt;gi|159127347|gb|EDP52462.1| O-methyltransferase GliM2 [Aspergillus fumigatus A1163] &gt;gi|846914250|gb|KMK60068.1| O-methyltransferase GliM-like protein [Aspergillus fumigatus Z5]	PutativeO-methyltransferase
Afu7g05500	1841.46	849.088	2833.84	3.33751	1.73877	3.1727e-19	7.58506e-18	Chr7_A_fumigatus_Af293	1327917	1329823	+	1747	Afu7g05500	-	K00799	gi|70986946|ref|XP_748959.1| glutathione S-transferase [Aspergillus fumigatus Af293] &gt;gi|66846589|gb|EAL86921.1| glutathione S-transferase, putative [Aspergillus fumigatus Af293] &gt;gi|159123271|gb|EDP48391.1| glutathione S-transferase, putative [Aspergillus fumigatus A1163]	Putativethetaclassglutathionetransferase
Afu3g07730	82.9633	24.3048	141.622	5.82692	2.54273	3.31728e-19	7.91089e-18	Chr3_A_fumigatus_Af293	1951772	1952387	-	321	Afu3g07730	GO:0003674;GO:0008150;GO:0005575	-	gi|71000287|ref|XP_754838.1| conserved hypothetical protein [Aspergillus fumigatus Af293] &gt;gi|66852475|gb|EAL92800.1| conserved hypothetical protein [Aspergillus fumigatus Af293] &gt;gi|159127850|gb|EDP52965.1| conserved hypothetical protein [Aspergillus fumigatus A1163]	proteinofunknownfunction
Afu5g12960	56.6862	10.5185	102.854	9.77841	3.2896	3.32747e-19	7.91539e-18	Chr5_A_fumigatus_Af293	3398724	3399710	-	987	Afu5g12960	-	-	gi|70997207|ref|XP_753357.1| bZIP transcription factor (Atf21) [Aspergillus fumigatus Af293] &gt;gi|66850993|gb|EAL91319.1| bZIP transcription factor (Atf21), putative [Aspergillus fumigatus Af293]	PutativebZip-typetranscriptionfactorwithsimilaritytoatfA
Afu6g03540	3948.36	2149.49	5747.24	2.67377	1.41888	3.50912e-19	8.32673e-18	Chr6_A_fumigatus_Af293	768597	770908	+	2101	Afu6g03540	-	K01638	gi|70984433|ref|XP_747723.1| malate synthase AcuE [Aspergillus fumigatus Af293] &gt;gi|66845350|gb|EAL85685.1| malate synthase AcuE [Aspergillus fumigatus Af293] &gt;gi|159122507|gb|EDP47628.1| malate synthase AcuE [Aspergillus fumigatus A1163] &gt;gi|666434833|gb|KEY82322.1| malate synthase AcuE [Aspergillus fumigatus var. RP-2014] &gt;gi|846909289|gb|KMK55242.1| malate synthase AcuE [Aspergillu…	Putativemalatesynthase
Afu5g06110	481.488	267.969	695.006	2.59361	1.37496	3.64181e-19	8.62015e-18	Chr5_A_fumigatus_Af293	1456850	1459605	+	2425	Afu5g06110	GO:0003674;GO:0008150;GO:0005575	-	gi|849275323|dbj|GAO82242.1| hypothetical protein AUD_1202 [Aspergillus udagawae]	OrthologofA.nidulansFGSCA4:AN2297,A.nigerCBS513.88:An17g01730,A.oryzaeRIB40:AO090009000647,Aspergilluswentii:Aspwe1_0167381andAspergillussydowii:Aspsy1_0039618
Afu8g00550	367.221	48.6617	685.781	14.0928	3.81689	4.07579e-19	9.62352e-18	Chr8_A_fumigatus_Af293	129558	130624	-	1013	Afu8g00550	-	K22741	gi|70983245|ref|XP_747150.1| methyltransferase SirN-like [Aspergillus fumigatus Af293] &gt;gi|66844775|gb|EAL85112.1| methyltransferase SirN-like, putative [Aspergillus fumigatus Af293] &gt;gi|159124035|gb|EDP49154.1| methyltransferase SirN-like, putative [Aspergillus fumigatus A1163] &gt;gi|666430321|gb|KEY77947.1| methyltransferase SirN [Aspergillus fumigatus var. RP-2014]	MethyltransferasepsoC
Afu4g14640	746.979	478.676	1015.28	2.12102	1.08476	4.33754e-19	1.02162e-17	Chr4_A_fumigatus_Af293	3860424	3862493	-	1626	Afu4g14640	-	K19792	gi|70993042|ref|XP_751369.1| low affinity iron transporter [Aspergillus fumigatus Af293] &gt;gi|66849003|gb|EAL89331.1| low affinity iron transporter, putative [Aspergillus fumigatus Af293]	Putativezinctransporter
Afu3g01610	573.692	355.559	791.825	2.22699	1.15509	4.55116e-19	1.0693e-17	Chr3_A_fumigatus_Af293	405071	406320	-	1250	Afu3g01610	GO:0008150;GO:0005575;GO:0008080	-	gi|70985956|ref|XP_748482.1| conserved hypothetical protein [Aspergillus fumigatus Af293] &gt;gi|66846111|gb|EAL86444.1| conserved hypothetical protein [Aspergillus fumigatus Af293] &gt;gi|159128384|gb|EDP53499.1| conserved hypothetical protein [Aspergillus fumigatus A1163]	Hasdomain(s)withpredictedN-acetyltransferaseactivity
Afu8g00540	443.928	246.362	641.493	2.60387	1.38065	4.70884e-19	1.10363e-17	Chr8_A_fumigatus_Af293	116893	129323	+	12149	Afu8g00540	-	K15390	gi|146324637|ref|XP_747151.2| hybrid PKS-NRPS enzyme [Aspergillus fumigatus Af293] &gt;gi|384955760|sp|Q4WAZ9.2|NRP14_ASPFU RecName: Full=Nonribosomal peptide synthetase 14 &gt;gi|129555493|gb|EAL85113.2| hybrid PKS-NRPS enzyme, putative [Aspergillus fumigatus Af293]	PKS-NRPShybridsynthetasepsoA
Afu8g05930	370.415	215.025	525.804	2.44531	1.29002	5.57766e-19	1.30405e-17	Chr8_A_fumigatus_Af293	1404896	1406055	+	1160	Afu8g05930	GO:0003674;GO:0008150;GO:0005575	-	gi|70983737|ref|XP_747395.1| conserved hypothetical protein [Aspergillus fumigatus Af293] &gt;gi|66845021|gb|EAL85357.1| conserved hypothetical protein [Aspergillus fumigatus Af293]	OrthologofA.fumigatusAf293:Afu5g10210,A.nigerCBS513.88:An14g04490,A.oryzaeRIB40:AO090010000532andNeosartoryafischeriNRRL181:NFIA_077050,NFIA_098690
Afu1g15820	14070	7803.54	20336.5	2.60606	1.38187	5.6717e-19	1.3228e-17	Chr1_A_fumigatus_Af293	4274679	4277055	-	2258	Afu1g15820	GO:0005783;GO:0016020;GO:0016491;GO:0006675;GO:0006631;GO:0006673;GO:0020037;GO:0008610;GO:0005506;GO:0016021;GO:0055114;GO:0080132	K19703	gi|70996386|ref|XP_752948.1| fatty acid hydroxylase [Aspergillus fumigatus Af293] &gt;gi|66850583|gb|EAL90910.1| fatty acid hydroxylase, putative [Aspergillus fumigatus Af293] &gt;gi|159131702|gb|EDP56815.1| fatty acid hydroxylase, putative [Aspergillus fumigatus A1163]	Putativefattyacidhydroxylasewithapossibleroleinthehydroxylationofaverylong-chainfattyacid
Afu7g06590	657.843	397.995	917.691	2.30578	1.20526	6.5767e-19	1.53013e-17	Chr7_A_fumigatus_Af293	1606536	1608072	-	1479	Afu7g06590	GO:0005575;GO:0008150;GO:0003674	-	gi|70986725|ref|XP_748852.1| conserved hypothetical protein [Aspergillus fumigatus Af293] &gt;gi|66846482|gb|EAL86814.1| conserved hypothetical protein [Aspergillus fumigatus Af293]	OrthologofA.nidulansFGSCA4:AN7942,AN7872,AN5510,AN3420,AN2700,AN9050,AN8973,AN11222,AN10911,AN1749andA.fumigatusAf293:Afu1g12450,Afu2g00880,Afu2g17800,Afu2g17880,Afu5g14720
Afu6g00680	786.546	344.576	1228.52	3.56531	1.83403	6.79268e-19	1.5727e-17	Chr6_A_fumigatus_Af293	173570	174658	-	894	Afu6g00680	GO:0005575;GO:0043386;GO:0003674	-	gi|146324273|ref|XP_731488.2| conserved hypothetical protein [Aspergillus fumigatus Af293] &gt;gi|129553756|gb|EAL84198.2| conserved hypothetical protein [Aspergillus fumigatus Af293] &gt;gi|159122705|gb|EDP47826.1| conserved hypothetical protein [Aspergillus fumigatus A1163] &gt;gi|666435983|gb|KEY83385.1| hypothetical protein BA78_2036 [Aspergillus fumigatus var. RP-2014] &gt;gi|846909470|gb|KM…	OrthologofA.nidulansFGSCA4:AN8376,AN7265,AN8625andA.fumigatusAf293:Afu8g06420
Afu3g00830	38.5635	3.72182	73.4052	19.7229	4.3018	1.03988e-18	2.36741e-17	Chr3_A_fumigatus_Af293	185244	190934	-	5542	Afu3g00830	GO:0005575;GO:0009116;GO:0003824	-	gi|70985797|ref|XP_748404.1| Pfs domain protein [Aspergillus fumigatus Af293] &gt;gi|66846033|gb|EAL86366.1| Pfs domain protein [Aspergillus fumigatus Af293]	Hasdomain(s)withpredictedcatalyticactivityandroleinnucleosidemetabolicprocess
Afu5g00900	110.594	23.0189	198.169	8.60896	3.10584	1.07965e-18	2.45209e-17	Chr5_A_fumigatus_Af293	238540	239406	+	867	Afu5g00900	-	-	gi|70985490|ref|XP_748251.1| G-protein signalling regulator [Aspergillus fumigatus Af293] &gt;gi|66845879|gb|EAL86213.1| G-protein signalling regulator, putative [Aspergillus fumigatus Af293]	PutativeRgsAparalog
Afu1g15850	112.258	42.2265	182.289	4.31692	2.11	1.14684e-18	2.58013e-17	Chr1_A_fumigatus_Af293	4283220	4286546	-	3099	Afu1g15850	GO:0006355;GO:0005634;GO:0042025;GO:0003677;GO:0000981;GO:0008270;GO:0006351	-	gi|70996392|ref|XP_752951.1| C6 transcription factor [Aspergillus fumigatus Af293] &gt;gi|66850586|gb|EAL90913.1| C6 transcription factor, putative [Aspergillus fumigatus Af293] &gt;gi|159131705|gb|EDP56818.1| C6 transcription factor, putative [Aspergillus fumigatus A1163] &gt;gi|846909671|gb|KMK55609.1| C6 transcription factor [Aspergillus fumigatus Z5]	Hasdomain(s)withpredictedDNAbinding,RNApolymeraseIItranscriptionfactoractivity,sequence-specificDNAbinding,zincionbindingactivityandroleinregulationoftranscription,DNA-templated,transcription,DNA-templated
Afu4g14800	49.2046	7.52037	90.8887	12.0857	3.59523	1.21582e-18	2.72886e-17	Chr4_A_fumigatus_Af293	3902097	3902870	-	774	Afu4g14800	-	K22729	gi|70993010|ref|XP_751353.1| short chain dehydrogenase [Aspergillus fumigatus Af293] &gt;gi|66848987|gb|EAL89315.1| short chain dehydrogenase, putative [Aspergillus fumigatus Af293] &gt;gi|159125749|gb|EDP50866.1| short chain dehydrogenase, putative [Aspergillus fumigatus A1163] &gt;gi|846910500|gb|KMK56420.1| short chain dehydrogenase [Aspergillus fumigatus Z5]	Putativeshortchaindehydrogenase
Afu6g00730	278.792	151.275	406.309	2.68589	1.4254	1.22234e-18	2.73707e-17	Chr6_A_fumigatus_Af293	182792	183912	-	567	Afu6g00730	GO:0016021;GO:0008150;GO:0005575;GO:0003674	-	gi|70981402|ref|XP_731483.1| hypothetical protein AFUA_6G00730 [Aspergillus fumigatus Af293] &gt;gi|66843852|gb|EAL84193.1| hypothetical protein AFUA_6G00730 [Aspergillus fumigatus Af293]	OrthologofAspergillusfumigatusA1163:AFUB_096740
Afu7g06920	303.436	11.9924	594.881	49.6048	5.63241	1.24906e-18	2.78382e-17	Chr7_A_fumigatus_Af293	1688709	1690801	+	1976	Afu7g06920	GO:0003674;GO:0008150;GO:0005575	-	gi|70986658|ref|XP_748819.1| NmrA family transcriptional regulator [Aspergillus fumigatus Af293] &gt;gi|66846449|gb|EAL86781.1| NmrA family transcriptional regulator, putative [Aspergillus fumigatus Af293]	OrthologofA.nidulansFGSCA4:AN9531,AN1600,AN9354,AN4608andA.fumigatusAf293:Afu4g03520,Afu5g14130
Afu7g04880	545.657	335.877	755.437	2.24915	1.16938	1.53424e-18	3.41144e-17	Chr7_A_fumigatus_Af293	1145491	1148043	+	2364	Afu7g04880	GO:0005975;GO:0030259;GO:0005575;GO:0016758;GO:0008194	-	gi|70987081|ref|XP_749022.1| sterol glucosyltransferase [Aspergillus fumigatus Af293] &gt;gi|66846652|gb|EAL86984.1| sterol glucosyltransferase, putative [Aspergillus fumigatus Af293]	Hasdomain(s)withpredictedtransferaseactivity,transferringhexosylgroupsactivityandroleinlipidglycosylation,metabolicprocess
Afu4g09150	902.453	591.149	1213.76	2.05322	1.03789	1.68979e-18	3.73988e-17	Chr4_A_fumigatus_Af293	2390549	2395826	+	4903	Afu4g09150	GO:0008559;GO:0016021;GO:0044550;GO:0042908;GO:0042626;GO:0005524;GO:0005886;GO:0016020;GO:0016887;GO:0055085	-	gi|70994126|ref|XP_751910.1| ABC multidrug transporter [Aspergillus fumigatus Af293] &gt;gi|66849544|gb|EAL89872.1| ABC multidrug transporter, putative [Aspergillus fumigatus Af293]	Ortholog(s)havexenobiotic-transportingATPaseactivity,roleinsecondarymetabolitebiosyntheticprocess,xenobiotictransportandplasmamembranelocalization
Afu1g01370	465.608	281.24	649.976	2.31111	1.20858	1.7829e-18	3.92774e-17	Chr1_A_fumigatus_Af293	452052	452773	-	669	Afu1g01370	GO:0005515;GO:0003674;GO:0005737;GO:0043295;GO:0004364;GO:0005575;GO:0008150	K00799	gi|70990076|ref|XP_749887.1| glutathione S-transferase [Aspergillus fumigatus Af293] &gt;gi|66847519|gb|EAL87849.1| glutathione S-transferase, putative [Aspergillus fumigatus Af293]	PredictedglutathioneStransferase
Afu5g10200	98.1419	34.3165	161.967	4.7198	2.23873	2.32905e-18	5.08393e-17	Chr5_A_fumigatus_Af293	2620328	2621479	-	1152	Afu5g10200	GO:0003674;GO:0044550;GO:0016021;GO:0005575;GO:0008150	-	gi|70997772|ref|XP_753620.1| hypothetical protein AFUA_5G10200 [Aspergillus fumigatus Af293] &gt;gi|66851256|gb|EAL91582.1| hypothetical protein AFUA_5G10200 [Aspergillus fumigatus Af293]	hypotheticalprotein
Afu5g13730	195.169	88.6079	301.73	3.40523	1.76775	2.39549e-18	5.21703e-17	Chr5_A_fumigatus_Af293	3612257	3613798	-	1542	Afu5g13730	GO:0008150;GO:0005575;GO:0003674	-	gi|70997053|ref|XP_753281.1| NlpC/P60-like cell-wall peptidase [Aspergillus fumigatus Af293] &gt;gi|66850917|gb|EAL91243.1| NlpC/P60-like cell-wall peptidase, putative [Aspergillus fumigatus Af293] &gt;gi|159126995|gb|EDP52111.1| NlpC/P60-like cell-wall peptidase, putative [Aspergillus fumigatus A1163]	OrthologofAspergillusfumigatusA1163:AFUB_061470
Afu8g01638	125.158	32.6043	217.712	6.6774	2.73929	2.65775e-18	5.775e-17	Chr8_A_fumigatus_Af293	429161	429996	+	774	Afu8g01638	GO:0016846;GO:0005575	-	gi|159123927|gb|EDP49046.1| conserved hypothetical protein [Aspergillus fumigatus A1163] &gt;gi|846910996|gb|KMK56895.1| hypothetical protein Y699_05810 [Aspergillus fumigatus Z5]	Hasdomain(s)withpredictedcarbon-sulfurlyaseactivityandroleinmetabolicprocess
Afu6g03450	330.279	127.964	532.595	4.16206	2.0573	2.96638e-18	6.41639e-17	Chr6_A_fumigatus_Af293	738676	740356	+	1607	Afu6g03450	-	-	gi|70984451|ref|XP_747732.1| conserved hypothetical protein [Aspergillus fumigatus Af293] &gt;gi|66845359|gb|EAL85694.1| conserved hypothetical protein [Aspergillus fumigatus Af293]	N-methyltransferasefmpB
Afu4g01230	581.94	135.88	1028	7.56546	2.91943	3.26795e-18	7.0368e-17	Chr4_A_fumigatus_Af293	326133	327892	-	1569	Afu4g01230	GO:0022857;GO:0016021;GO:0008150;GO:0005575;GO:0016020;GO:0003674;GO:0055085	-	gi|146323583|ref|XP_746335.2| GABA permease [Aspergillus fumigatus Af293] &gt;gi|129555238|gb|EAL84297.2| GABA permease, putative [Aspergillus fumigatus Af293] &gt;gi|159122057|gb|EDP47180.1| GABA permease, putative [Aspergillus fumigatus A1163]	OrthologofA.nidulansFGSCA4:AN3304,AN2043,A.fumigatusAf293:Afu4g10090andA.nigerCBS513.88:An03g00230,An04g06970,An16g01920,An13g01860,An05g01440
Afu5g07650	121.158	39.2468	203.07	5.17418	2.37133	3.86605e-18	8.28724e-17	Chr5_A_fumigatus_Af293	1910370	1911038	+	669	Afu5g07650	GO:0005515;GO:0003674;GO:0005575;GO:0008150	-	gi|70998294|ref|XP_753870.1| F-box domain and ankyrin repeat protein [Aspergillus fumigatus Af293] &gt;gi|66851506|gb|EAL91832.1| F-box domain and ankyrin repeat protein [Aspergillus fumigatus Af293]	OrthologofAspergillusglaucus:Aspgl1_0083704
Afu4g14770	61.8972	13.7033	110.091	8.03394	3.00611	3.88062e-18	8.29983e-17	Chr4_A_fumigatus_Af293	3895386	3897806	-	2421	Afu4g14770	-	K15811	gi|70993016|ref|XP_751356.1| squalene-hopene-cyclase [Aspergillus fumigatus Af293] &gt;gi|74671961|sp|Q4WR16.1|PDSA_ASPFU RecName: Full=Protostadienol synthase A &gt;gi|378521904|sp|B0Y5B4.1|PDSA_ASPFC RecName: Full=Protostadienol synthase A &gt;gi|66848990|gb|EAL89318.1| squalene-hopene-cyclase, putative [Aspergillus fumigatus Af293] &gt;gi|159125746|gb|EDP50863.1| squalene-hopene-cyclase, putat…	oxidosqualene:protostadienolcyclase
Afu3g01790	360.362	207.145	513.579	2.47932	1.30995	5.62663e-18	1.19538e-16	Chr3_A_fumigatus_Af293	444023	444982	+	960	Afu3g01790	GO:0062040;GO:0034599;GO:0003674;GO:0016491	-	gi|70985994|ref|XP_748500.1| isoflavone reductase family protein [Aspergillus fumigatus Af293] &gt;gi|66846129|gb|EAL86462.1| isoflavone reductase family protein [Aspergillus fumigatus Af293]	Ortholog(s)haveroleincellularresponsetooxidativestress
Afu8g05030	477.855	291.561	664.15	2.27791	1.18771	6.08627e-18	1.29015e-16	Chr8_A_fumigatus_Af293	1173733	1174416	-	627	Afu8g05030	GO:0003674;GO:0008150;GO:0005575;GO:0016021	-	gi|70983562|ref|XP_747308.1| conserved hypothetical protein [Aspergillus fumigatus Af293] &gt;gi|66844934|gb|EAL85270.1| conserved hypothetical protein [Aspergillus fumigatus Af293] &gt;gi|159123686|gb|EDP48805.1| conserved hypothetical protein [Aspergillus fumigatus A1163]	OrthologofA.nidulansFGSCA4:AN10816,A.oryzaeRIB40:AO090003001446,AO090009000107,Aspergillusversicolor:Aspve1_0130291andAspergillusclavatusNRRL1:ACLA_058430
Afu2g00500	365.188	154.385	575.99	3.73087	1.89951	6.25235e-18	1.3195e-16	Chr2_A_fumigatus_Af293	108154	111594	-	3395	Afu2g00500	GO:0003674;GO:0005575;GO:0008150	-	gi|70988655|ref|XP_749186.1| conserved hypothetical protein [Aspergillus fumigatus Af293] &gt;gi|66846817|gb|EAL87148.1| conserved hypothetical protein [Aspergillus fumigatus Af293]	OrthologofA.nidulansFGSCA4:AN8602,A.fumigatusAf293:Afu6g09865,A.oryzaeRIB40:AO090023000371andNeosartoryafischeriNRRL181:NFIA_032690,NFIA_055590
Afu2g17560	409.035	77.0731	740.998	9.61422	3.26517	6.56635e-18	1.3827e-16	Chr2_A_fumigatus_Af293	4684753	4685689	-	937	Afu2g17560	-	K00059	gi|71002820|ref|XP_756091.1| conidial pigment biosynthesis 1,3,6,8-tetrahydroxynaphthalene reductase Arp2 [Aspergillus fumigatus Af293] &gt;gi|6090729|gb|AAF03314.1|AF099736_1 1,3,6,8-tetrahydroxynaphthalene reductase [Aspergillus fumigatus] &gt;gi|5689604|emb|CAB51900.1| 1,3,6,8-tetrahydroxynaphthalene reductase [Aspergillus fumigatus] &gt;gi|66853729|gb|EAL94053.1| conidial pigment biosynthesis…	1,3,6,8-tetrahydroxynaphthalenereductasearp2
Afu1g01570	346.754	197.035	496.474	2.51972	1.33326	1.06668e-17	2.21679e-16	Chr1_A_fumigatus_Af293	494505	496602	-	2042	Afu1g01570	GO:0003674;GO:0008150;GO:0005575	-	gi|70990116|ref|XP_749907.1| hypothetical protein AFUA_1G01570 [Aspergillus fumigatus Af293] &gt;gi|66847539|gb|EAL87869.1| hypothetical protein AFUA_1G01570 [Aspergillus fumigatus Af293]	OrthologofA.nidulansFGSCA4:AN0389,A.nigerCBS513.88:An04g08610,NeosartoryafischeriNRRL181:NFIA_023080,Aspergilluswentii:Aspwe1_0169743andAspergillusversicolor:Aspve1_0119805
Afu6g00510	3211.68	1749.35	4674.01	2.67185	1.41784	1.11746e-17	2.31728e-16	Chr6_A_fumigatus_Af293	125045	126049	+	1005	Afu6g00510	GO:0016616;GO:0006066;GO:0016491;GO:0008106;GO:0055114;GO:0005575;GO:0004022;GO:0008270	-	gi|70981444|ref|XP_731504.1| NADP-dependent alcohol dehydrogenase [Aspergillus fumigatus Af293] &gt;gi|66843873|gb|EAL84214.1| NADP-dependent alcohol dehydrogenase [Aspergillus fumigatus Af293]	Hasdomain(s)withpredictedoxidoreductaseactivity,transferaseactivity,transferringacylgroupsotherthanamino-acylgroups,zincionbindingactivityandroleinoxidation-reductionprocess
Afu2g14420	78.0377	24.2011	131.874	5.44909	2.44602	1.31655e-17	2.71831e-16	Chr2_A_fumigatus_Af293	3773615	3775793	-	2128	Afu2g14420	GO:0005575;GO:0004806;GO:0019433;GO:0044275;GO:0016042;GO:0016298;GO:0016787;GO:0050525	K08095	gi|846915806|gb|KMK61590.1| cutinase [Aspergillus fumigatus Z5]	Putativecutinasewithapredictedroleincutindegradation
Afu4g00720	40.4074	5.75541	75.0593	13.0415	3.70504	1.39342e-17	2.86462e-16	Chr4_A_fumigatus_Af293	195197	196070	-	717	Afu4g00720	-	K04457	gi|70981710|ref|XP_746384.1| protein phosphatase 2C [Aspergillus fumigatus Af293] &gt;gi|66844006|gb|EAL84346.1| protein phosphatase 2C, putative [Aspergillus fumigatus Af293]	Putativeproteinphosphatase2C
Afu7g05180	60.9404	13.0092	108.872	8.36883	3.06503	1.40813e-17	2.88863e-16	Chr7_A_fumigatus_Af293	1222409	1223353	+	888	Afu7g05180	-	-	gi|70987012|ref|XP_748991.1| Defensin domain protein [Aspergillus fumigatus Af293] &gt;gi|66846621|gb|EAL86953.1| Defensin domain protein [Aspergillus fumigatus Af293] &gt;gi|159123240|gb|EDP48360.1| Defensin domain protein [Aspergillus fumigatus A1163] &gt;gi|666427852|gb|KEY75509.1| defensin [Aspergillus fumigatus var. RP-2014] &gt;gi|846910193|gb|KMK56120.1| Defensin domain-containing protein …	Afusin
Afu1g15940	794.045	525.498	1062.59	2.02206	1.01583	1.94159e-17	3.95745e-16	Chr1_A_fumigatus_Af293	4323079	4326029	-	2786	Afu1g15940	GO:0003674;GO:0055085;GO:0016021	K24139	gi|846909662|gb|KMK55600.1| Auxin Efflux Carrier superfamily [Aspergillus fumigatus Z5]	Ortholog(s)haveendoplasmicreticulumlocalization
Afu5g01160	224.171	116.902	331.44	2.8352	1.50345	2.22151e-17	4.49915e-16	Chr5_A_fumigatus_Af293	289997	293024	-	2928	Afu5g01160	GO:0016020;GO:0005351;GO:0005886;GO:0055085;GO:0015149;GO:0035690;GO:0022857;GO:0016021;GO:0098704;GO:0046323	K08139	gi|70985440|ref|XP_748226.1| MFS monosaccharide transporter [Aspergillus fumigatus Af293] &gt;gi|66845854|gb|EAL86188.1| MFS monosaccharide transporter, putative [Aspergillus fumigatus Af293]	Ortholog(s)haveroleincellularresponsetodrugandplasmamembranelocalization
Afu2g14440	79.8691	24.5349	135.203	5.51065	2.46222	2.77436e-17	5.58324e-16	Chr2_A_fumigatus_Af293	3778861	3780782	+	1417	Afu2g14440	GO:0055114;GO:0005506;GO:0005575;GO:0016705;GO:0020037	-	gi|71002192|ref|XP_755777.1| cytochrome P450 [Aspergillus fumigatus Af293] &gt;gi|66853415|gb|EAL93739.1| cytochrome P450, putative [Aspergillus fumigatus Af293] &gt;gi|159129832|gb|EDP54946.1| cytochrome P450, putative [Aspergillus fumigatus A1163]	Hasdomain(s)withpredictedelectroncarrieractivity,hemebinding,ironionbinding,oxidoreductaseactivity,actingonpaireddonors,withincorporationorreductionofmolecularoxygenactivityandroleinoxidation-reductionprocess
Afu8g05140	14887.1	9416.15	20358	2.16203	1.11239	3.26587e-17	6.55855e-16	Chr8_A_fumigatus_Af293	1195319	1197175	+	1797	Afu8g05140	GO:0055114;GO:0016972;GO:0003756;GO:0005783;GO:0015035;GO:0034975;GO:0016671;GO:0005789	K10976	gi|70983584|ref|XP_747319.1| oxidoreductin [Aspergillus fumigatus Af293] &gt;gi|66844945|gb|EAL85281.1| oxidoreductin [Aspergillus fumigatus Af293] &gt;gi|159123675|gb|EDP48794.1| oxidoreductin [Aspergillus fumigatus A1163] &gt;gi|666430701|gb|KEY78320.1| oxidoreductin [Aspergillus fumigatus var. RP-2014]	Ortholog(s)haveproteindisulfideisomeraseactivity,proteindisulfideoxidoreductaseactivity,roleinproteinfoldingandendoplasmicreticulummembranelocalization
Afu7g00950	2510.35	1140.11	3880.59	3.40368	1.7671	3.4031e-17	6.81978e-16	Chr7_A_fumigatus_Af293	257584	259307	+	1638	Afu7g00950	GO:0016021;GO:0046323;GO:0098704;GO:0022857;GO:0015149;GO:0016020;GO:0005351;GO:0005886;GO:0055085	-	gi|70982614|ref|XP_746835.1| MFS monosaccharide transporter [Aspergillus fumigatus Af293] &gt;gi|66844459|gb|EAL84797.1| MFS monosaccharide transporter, putative [Aspergillus fumigatus Af293] &gt;gi|159122923|gb|EDP48043.1| MFS monosaccharide transporter, putative [Aspergillus fumigatus A1163]	Hasdomain(s)withpredictedsubstrate-specifictransmembranetransporteractivity,transmembranetransporteractivity,roleintransmembranetransportandintegralcomponentofmembrane,membranelocalization
Afu6g03330	99.329	31.3429	167.315	5.33822	2.41636	3.51405e-17	7.01266e-16	Chr6_A_fumigatus_Af293	709739	710441	+	648	Afu6g03330	GO:0016209;GO:0003674;GO:0055114;GO:0008150;GO:0005575	-	gi|70984473|ref|XP_747743.1| conserved hypothetical protein [Aspergillus fumigatus Af293] &gt;gi|66845370|gb|EAL85705.1| conserved hypothetical protein [Aspergillus fumigatus Af293]	OrthologofA.nidulansFGSCA4:AN7988,AN2594,A.oryzaeRIB40:AO090020000705,AspergillusflavusNRRL3357:AFL2T_10650andNeosartoryafischeriNRRL181:NFIA_049690
Afu5g07540	434.606	266.69	602.522	2.25926	1.17585	4.20432e-17	8.32054e-16	Chr5_A_fumigatus_Af293	1885088	1888190	-	2916	Afu5g07540	GO:0003674;GO:0016021;GO:0005575;GO:0008150	-	gi|70998316|ref|XP_753880.1| conserved hypothetical protein [Aspergillus fumigatus Af293] &gt;gi|66851516|gb|EAL91842.1| conserved hypothetical protein [Aspergillus fumigatus Af293]	Ortholog(s)haveendoplasmicreticulumlocalization
Afu8g04470	272.947	146.349	399.546	2.73009	1.44895	4.65775e-17	9.19882e-16	Chr8_A_fumigatus_Af293	1006865	1008803	-	1767	Afu8g04470	GO:0003674;GO:0055085;GO:0022857	-	gi|952546091|dbj|GAQ12000.1| hypothetical protein ALT_9321 [Aspergillus lentulus]	Hasdomain(s)withpredictedroleintransmembranetransportandintegralcomponentofmembranelocalization
Afu1g10140	127.101	49.1861	205.016	4.16817	2.05941	4.76991e-17	9.38147e-16	Chr1_A_fumigatus_Af293	2612337	2613231	-	843	Afu1g10140	GO:0003674;GO:0008150;GO:0005575;GO:0016021	-	gi|70995233|ref|XP_752380.1| integral membrane protein [Aspergillus fumigatus Af293] &gt;gi|66850015|gb|EAL90342.1| integral membrane protein [Aspergillus fumigatus Af293] &gt;gi|159131134|gb|EDP56247.1| integral membrane protein [Aspergillus fumigatus A1163]	OrthologofNeosartoryafischeriNRRL181:NFIA_015510andAspergillusfumigatusA1163:AFUB_009550
Afu8g00710	60.7238	15.1577	106.29	7.01226	2.80988	4.88218e-17	9.58253e-16	Chr8_A_fumigatus_Af293	166798	167103	+	306	Afu8g00710	GO:0006952;GO:0005575;GO:0045926;GO:0003674	-	gi|146324651|ref|XP_747134.2| secreted antimicrobial peptide [Aspergillus fumigatus Af293] &gt;gi|129555486|gb|EAL85096.2| secreted antimicrobial peptide, putative [Aspergillus fumigatus Af293] &gt;gi|159124018|gb|EDP49137.1| secreted antimicrobial peptide, putative [Aspergillus fumigatus A1163]	Hasdomain(s)withpredictedroleindefenseresponse,negativeregulationofgrowth
Afu2g16580	35.3826	3.86077	66.9044	17.3293	4.11514	8.11361e-17	1.58274e-15	Chr2_A_fumigatus_Af293	4425830	4427058	+	1229	Afu2g16580	GO:0008150;GO:0005575;GO:0016787;GO:0003674	K06889	gi|71002628|ref|XP_755995.1| alpha/beta superfamily hydrolase [Aspergillus fumigatus Af293] &gt;gi|66853633|gb|EAL93957.1| alpha/beta superfamily hydrolase, putative [Aspergillus fumigatus Af293]	OrthologofA.nidulansFGSCA4:AN7083,A.fumigatusAf293:Afu8g00380/fma-AT,A.nigerCBS513.88:An03g03810,An15g03730andA.oryzaeRIB40:AO090003000093,AO090020000720,AO090023000925,AO090012000367
Afu7g06320	427.606	263.546	591.667	2.24502	1.16673	8.24002e-17	1.60411e-15	Chr7_A_fumigatus_Af293	1547096	1549109	-	1767	Afu7g06320	GO:0006355;GO:0003677;GO:0000981;GO:0008270;GO:0006351;GO:0005634;GO:0042025	-	gi|70986779|ref|XP_748878.1| C6 transcription factor [Aspergillus fumigatus Af293] &gt;gi|66846508|gb|EAL86840.1| C6 transcription factor, putative [Aspergillus fumigatus Af293] &gt;gi|159123350|gb|EDP48470.1| C6 transcription factor, putative [Aspergillus fumigatus A1163]	Hasdomain(s)withpredictedDNAbinding,RNApolymeraseIItranscriptionfactoractivity,sequence-specificDNAbinding,zincionbindingactivityandroleinregulationoftranscription,DNA-templated,transcription,DNA-templated
Afu1g11270	38.0842	5.24915	70.9192	13.5106	3.75602	9.46083e-17	1.83429e-15	Chr1_A_fumigatus_Af293	2972719	2974981	-	2213	Afu1g11270	GO:0003674;GO:0008150;GO:0005575	-	gi|70995474|ref|XP_752492.1| conserved hypothetical protein [Aspergillus fumigatus Af293] &gt;gi|41581204|emb|CAE47853.1| hypothetical protein AfA24A6.025c [Aspergillus fumigatus] &gt;gi|66850127|gb|EAL90454.1| conserved hypothetical protein [Aspergillus fumigatus Af293] &gt;gi|159131247|gb|EDP56360.1| conserved hypothetical protein [Aspergillus fumigatus A1163]	OrthologofA.oryzaeRIB40:AO090001000210,Aspergillusglaucus:Aspgl1_0160586,AspergillusflavusNRRL3357:AFL2T_07439andNeosartoryafischeriNRRL181:NFIA_014310
Afu7g00460	79.7324	22.6805	136.784	6.0309	2.59237	1.06304e-16	2.05271e-15	Chr7_A_fumigatus_Af293	119985	121226	-	1197	Afu7g00460	GO:0003674;GO:0005575;GO:0008150	-	gi|70982712|ref|XP_746884.1| conserved hypothetical protein [Aspergillus fumigatus Af293] &gt;gi|66844508|gb|EAL84846.1| conserved hypothetical protein [Aspergillus fumigatus Af293]	OrthologofA.nidulansFGSCA4:AN10483,AN2809,AN2115,AN0033,AN12460,A.fumigatusAf293:Afu2g00940,Afu2g16560,Afu3g15340,Afu7g06360andA.nigerCBS513.88:An14g02830,An16g00830
Afu5g01990	6921.6	3915.68	9927.51	2.53532	1.34217	1.5751e-16	3.02922e-15	Chr5_A_fumigatus_Af293	511005	511475	+	471	Afu5g01990	GO:0008150;GO:0005575;GO:0003674;GO:0009277	-	gi|70985274|ref|XP_748143.1| BYS1 domain protein [Aspergillus fumigatus Af293] &gt;gi|66845771|gb|EAL86105.1| BYS1 domain protein, putative [Aspergillus fumigatus Af293]	BYS1domainprotein
Afu8g07360	90.2077	27.2148	153.201	5.62931	2.49296	1.75077e-16	3.34681e-15	Chr8_A_fumigatus_Af293	1805239	1808033	+	2279	Afu8g07360	GO:0006351;GO:0008270;GO:0003677;GO:0000981;GO:0005634;GO:0000978;GO:0042025;GO:0043565;GO:0006355;GO:0000435	-	gi|146324805|ref|XP_747537.2| C6 transcription factor [Aspergillus fumigatus Af293] &gt;gi|129556163|gb|EAL85499.2| C6 transcription factor, putative [Aspergillus fumigatus Af293] &gt;gi|159123484|gb|EDP48603.1| C6 transcription factor, putative [Aspergillus fumigatus A1163]	Hasdomain(s)withpredictedDNAbinding,RNApolymeraseIItranscriptionfactoractivity,sequence-specificDNAbinding,zincionbindingactivityandroleinregulationoftranscription,DNA-templated,transcription,DNA-templated
Afu4g09200	270.536	153.429	387.644	2.52653	1.33716	1.81114e-16	3.45529e-15	Chr4_A_fumigatus_Af293	2406201	2408827	+	2316	Afu4g09200	GO:0003674;GO:0005575;GO:0008150	-	gi|846908696|gb|KMK54661.1| hypothetical protein Y699_06305 [Aspergillus fumigatus Z5]	OrthologofAspergillusfumigatusA1163:AFUB_066300
Afu8g00370	80.8973	18.6381	143.157	7.68086	2.94127	2.1567e-16	4.08189e-15	Chr8_A_fumigatus_Af293	79285	86887	-	7371	Afu8g00370	-	K22573	gi|70983279|ref|XP_747167.1| polyketide synthase [Aspergillus fumigatus Af293] &gt;gi|66844792|gb|EAL85129.1| polyketide synthase, putative [Aspergillus fumigatus Af293]	Fumagillinbiosynthesispolyketidesynthase
Afu2g09890	921.556	518.462	1324.65	2.55496	1.3533	2.33516e-16	4.41091e-15	Chr2_A_fumigatus_Af293	2529587	2535595	+	4390	Afu2g09890	GO:0006355;GO:0003677;GO:0003700;GO:0005575;GO:0008150	K12769	gi|846916214|gb|KMK61998.1| Transcription factor vib-1 [Aspergillus fumigatus Z5]	Hasdomain(s)withpredictedDNAbindingactivity
Afu7g01030	39.5345	5.68933	73.3798	12.8978	3.68905	2.92003e-16	5.49393e-15	Chr7_A_fumigatus_Af293	274213	277768	-	3234	Afu7g01030	-	K01537	gi|70982600|ref|XP_746828.1| calcium transporting ATPase (Pmc1) [Aspergillus fumigatus Af293] &gt;gi|66844452|gb|EAL84790.1| calcium transporting ATPase (Pmc1), putative [Aspergillus fumigatus Af293] &gt;gi|159122930|gb|EDP48050.1| calcium transporting ATPase (Pmc1), putative [Aspergillus fumigatus A1163]	putativecalcium-transportingATPase
Afu2g05230	45.9351	9.52744	82.3428	8.6427	3.11148	3.4393e-16	6.44548e-15	Chr2_A_fumigatus_Af293	1452392	1453989	+	1598	Afu2g05230	GO:0005575;GO:0008150;GO:0003674;GO:0005829;GO:0005737	-	gi|70989607|ref|XP_749653.1| conserved hypothetical protein [Aspergillus fumigatus Af293] &gt;gi|66847284|gb|EAL87615.1| conserved hypothetical protein [Aspergillus fumigatus Af293] &gt;gi|666435600|gb|KEY83038.1| hypothetical protein BA78_4588 [Aspergillus fumigatus var. RP-2014]	OrthologofA.nidulansFGSCA4:AN2111,A.fumigatusAf293:Afu6g03190,A.nigerCBS513.88:An11g05190,A.oryzaeRIB40:AO090010000628,AO090003000332andAspergilluswentii:Aspwe1_0055162
Afu6g08740	226.115	125.033	327.197	2.61689	1.38785	6.00136e-16	1.10729e-14	Chr6_A_fumigatus_Af293	2070298	2071439	+	1062	Afu6g08740	GO:0008150;GO:0005575;GO:0003674;GO:0016829	-	gi|70991829|ref|XP_750763.1| 3-dehydroshikimate dehydratase [Aspergillus fumigatus Af293] &gt;gi|66848396|gb|EAL88725.1| 3-dehydroshikimate dehydratase, putative [Aspergillus fumigatus Af293]	OrthologofA.nidulansFGSCA4:AN1734,A.nigerCBS513.88:An11g06130,A.oryzaeRIB40:AO090001000548,Aspergilluswentii:Aspwe1_0120879andAspergillussydowii:Aspsy1_0289054
Afu7g00120	73.2946	24.4765	122.113	4.98897	2.31874	9.71975e-16	1.78301e-14	Chr7_A_fumigatus_Af293	27793	28833	-	993	Afu7g00120	-	K15318	gi|70982776|ref|XP_746916.1| metallo-beta-lactamase domain protein [Aspergillus fumigatus Af293] &gt;gi|66844540|gb|EAL84878.1| metallo-beta-lactamase domain protein [Aspergillus fumigatus Af293] &gt;gi|159122841|gb|EDP47961.1| metallo-beta-lactamase domain protein [Aspergillus fumigatus A1163] &gt;gi|846909794|gb|KMK55726.1| metallo-beta-lactamase domain-containing protein [Aspergillus fumigatus…	Beta-lactamase-likethioesterasenscB
Afu4g01220	223.395	99.1671	347.624	3.50543	1.80959	1.07897e-15	1.96794e-14	Chr4_A_fumigatus_Af293	325259	325877	-	516	Afu4g01220	GO:0003674;GO:0008150;GO:0005575;GO:0016021	-	gi|146323581|ref|XP_746336.2| conserved hypothetical protein [Aspergillus fumigatus Af293] &gt;gi|129555239|gb|EAL84298.2| conserved hypothetical protein [Aspergillus fumigatus Af293] &gt;gi|159122056|gb|EDP47179.1| conserved hypothetical protein [Aspergillus fumigatus A1163]	OrthologofA.oryzaeRIB40:AO090012000742,NeosartoryafischeriNRRL181:NFIA_044090,Aspergilluswentii:Aspwe1_0037909andAspergillusversicolor:Aspve1_0075682
Afu6g13400	577.04	378.173	775.907	2.05172	1.03684	1.19617e-15	2.16926e-14	Chr6_A_fumigatus_Af293	3409120	3409762	-	477	Afu6g13400	GO:0003674;GO:0016491;GO:0004725;GO:0005737;GO:0005634;GO:0008150;GO:0005575	K18064	gi|70992735|ref|XP_751216.1| arsenate reductase (Arc2) [Aspergillus fumigatus Af293] &gt;gi|66848849|gb|EAL89178.1| arsenate reductase (Arc2), putative [Aspergillus fumigatus Af293] &gt;gi|159130329|gb|EDP55442.1| arsenate reductase (Arc2), putative [Aspergillus fumigatus A1163] &gt;gi|846917884|gb|KMK63631.1| arsenate reductase (Arc2) [Aspergillus fumigatus Z5]	OrthologofA.nidulansFGSCA4:AN6362,A.oryzaeRIB40:AO090005001331,NeosartoryafischeriNRRL181:NFIA_059360,Aspergilluswentii:Aspwe1_0102326andAspergillusversicolor:Aspve1_0648560
Afu3g09800	113.941	48.6385	179.244	3.68524	1.88176	1.26527e-15	2.28587e-14	Chr3_A_fumigatus_Af293	2506852	2507966	+	900	Afu3g09800	GO:0044853;GO:0030507;GO:0005575;GO:0008150;GO:0051016;GO:0005856;GO:0051015;GO:0051017;GO:0005198	-	gi|146323386|ref|XP_754639.2| class II aldolase/adducin domain protein [Aspergillus fumigatus Af293] &gt;gi|129558316|gb|EAL92601.2| class II aldolase/adducin domain protein [Aspergillus fumigatus Af293] &gt;gi|666432368|gb|KEY79951.1| class II aldolase/adducin [Aspergillus fumigatus var. RP-2014]	Ortholog(s)havecytosol,nucleuslocalization
Afu2g14655	327.907	88.4179	567.395	6.4172	2.68194	1.8225e-15	3.27398e-14	Chr2_A_fumigatus_Af293	3841213	3843349	-	1879	Afu2g14655	GO:0003674;GO:0005575;GO:0008150	-	gi|846915779|gb|KMK61563.1| hypothetical protein Y699_02404 [Aspergillus fumigatus Z5]	proteinofunknownfunction
Afu6g09200	518.162	337.062	699.261	2.07458	1.05282	2.45723e-15	4.38943e-14	Chr6_A_fumigatus_Af293	2184240	2185095	+	801	Afu6g09200	GO:0005575	K07005	gi|146324437|ref|XP_750808.2| conserved hypothetical protein [Aspergillus fumigatus Af293] &gt;gi|129557246|gb|EAL88770.2| conserved hypothetical protein [Aspergillus fumigatus Af293]	Hasdomain(s)withpredictedFMNbinding,oxidoreductaseactivityandroleinoxidation-reductionprocess
Afu4g01270	69.6495	21.843	117.456	5.37729	2.42688	3.08954e-15	5.43748e-14	Chr4_A_fumigatus_Af293	333411	334954	-	1405	Afu4g01270	GO:0005575;GO:0008150;GO:0003674	-	gi|846912383|gb|KMK58251.1| integral membrane protein [Aspergillus fumigatus Z5]	OrthologofA.nidulansFGSCA4:AN3285,NeosartoryafischeriNRRL181:NFIA_044020,Aspergillusversicolor:Aspve1_0066429andAspergillusfumigatusA1163:AFUB_101760
Afu6g00600	217.704	119.001	316.407	2.65886	1.41081	3.09726e-15	5.44103e-14	Chr6_A_fumigatus_Af293	150405	151162	-	704	Afu6g00600	GO:0005575;GO:0008150;GO:0003674	-	gi|70981428|ref|XP_731496.1| conserved hypothetical protein [Aspergillus fumigatus Af293] &gt;gi|66843865|gb|EAL84206.1| conserved hypothetical protein [Aspergillus fumigatus Af293] &gt;gi|159122713|gb|EDP47834.1| conserved hypothetical protein [Aspergillus fumigatus A1163]	OrthologofA.nidulansFGSCA4:AN7786,A.oryzaeRIB40:AO090663000003,AO090113000133andAspergilluswentii:Aspwe1_0041313,Aspwe1_0117236
Afu4g14510	81.4932	1.64683	161.34	97.9698	6.61427	3.36186e-15	5.895e-14	Chr4_A_fumigatus_Af293	3832621	3833644	-	849	Afu4g14510	-	-	gi|146323933|ref|XP_751382.2| hypothetical protein AFUA_4G14510 [Aspergillus fumigatus Af293] &gt;gi|129557463|gb|EAL89344.2| hypothetical protein AFUA_4G14510 [Aspergillus fumigatus Af293] &gt;gi|159125719|gb|EDP50836.1| hypothetical protein AFUB_071760 [Aspergillus fumigatus A1163]	MethyltransferasetpcH
Afu5g06990	171.284	53.521	289.047	5.40062	2.43312	3.56432e-15	6.22711e-14	Chr5_A_fumigatus_Af293	1733649	1734513	+	801	Afu5g06990	GO:0008171;GO:0032259;GO:0008150;GO:0005575	K00545	gi|70998426|ref|XP_753935.1| O-methyltransferase [Aspergillus fumigatus Af293] &gt;gi|66851571|gb|EAL91897.1| O-methyltransferase, putative [Aspergillus fumigatus Af293] &gt;gi|159126331|gb|EDP51447.1| O-methyltransferase, putative [Aspergillus fumigatus A1163] &gt;gi|666434236|gb|KEY81756.1| O methyltransferase [Aspergillus fumigatus var. RP-2014]	Ortholog(s)havefungal-typevacuolelocalization
Afu5g02655	459.934	293.996	625.873	2.12885	1.09007	4.21961e-15	7.33167e-14	Chr5_A_fumigatus_Af293	693142	696385	+	3063	Afu5g02655	-	-	gi|146323992|ref|XP_001481490.1| conserved hypothetical protein [Aspergillus fumigatus Af293] &gt;gi|129556377|gb|EBA27255.1| conserved hypothetical protein [Aspergillus fumigatus Af293]	Hasdomain(s)withpredictedsequence-specificDNAbinding,transcriptionfactoractivity,sequence-specificDNAbindingactivityandroleinregulationoftranscription,DNA-templated
Afu3g05660	436.504	186.182	686.826	3.689	1.88323	4.59059e-15	7.94731e-14	Chr3_A_fumigatus_Af293	1380363	1381817	+	1455	Afu3g05660	GO:0003674;GO:0055085;GO:0022857;GO:0071627;GO:0016021	-	gi|71000707|ref|XP_755035.1| MFS monocarboxylate transporter [Aspergillus fumigatus Af293] &gt;gi|66852672|gb|EAL92997.1| MFS monocarboxylate transporter, putative [Aspergillus fumigatus Af293] &gt;gi|666431131|gb|KEY78742.1| MFS monocarboxylate transporter [Aspergillus fumigatus var. RP-2014]	Hasdomain(s)withpredictedroleintransmembranetransportandintegralcomponentofmembranelocalization
Afu6g12000	75.8104	6.32501	145.296	22.9717	4.52178	6.36183e-15	1.09343e-13	Chr6_A_fumigatus_Af293	3001362	3001996	+	585	Afu6g12000	GO:0009277;GO:0003674;GO:0005622;GO:0008150	-	gi|70992461|ref|XP_751079.1| hypothetical protein AFUA_6G12000 [Aspergillus fumigatus Af293] &gt;gi|66848712|gb|EAL89041.1| hypothetical protein AFUA_6G12000 [Aspergillus fumigatus Af293] &gt;gi|159124649|gb|EDP49767.1| hypothetical protein AFUB_077980 [Aspergillus fumigatus A1163] &gt;gi|666432687|gb|KEY80261.1| hypothetical protein BA78_8673 [Aspergillus fumigatus var. RP-2014] &gt;gi|846917753…	proteinofunknownfunction
Afu2g09630	450.967	289.546	612.388	2.115	1.08066	7.10584e-15	1.21257e-13	Chr2_A_fumigatus_Af293	2460266	2463574	-	2963	Afu2g09630	GO:0003674;GO:0005575;GO:0008150	-	gi|846916235|gb|KMK62019.1| hypothetical protein Y699_02860 [Aspergillus fumigatus Z5]	proteinofunknownfunction
Afu1g13660	1428.61	831.762	2025.47	2.43515	1.28401	7.14054e-15	1.21631e-13	Chr1_A_fumigatus_Af293	3631259	3633586	-	2090	Afu1g13660	GO:0005575;GO:0071949	K03380	gi|70995962|ref|XP_752736.1| phenol 2-monooxygenase [Aspergillus fumigatus Af293] &gt;gi|66850371|gb|EAL90698.1| phenol 2-monooxygenase, putative [Aspergillus fumigatus Af293] &gt;gi|159131491|gb|EDP56604.1| phenol 2-monooxygenase, putative [Aspergillus fumigatus A1163] &gt;gi|846916848|gb|KMK62618.1| phenol 2-monooxygenase [Aspergillus fumigatus Z5]	Hasdomain(s)withpredictedFADbinding,oxidoreductaseactivityandroleinmetabolicprocess
Afu5g02670	63.3779	19.4077	107.348	5.5312	2.46759	7.28801e-15	1.23922e-13	Chr5_A_fumigatus_Af293	700135	700845	-	711	Afu5g02670	-	-	gi|70985138|ref|XP_748075.1| ThiJ/PfpI family protein [Aspergillus fumigatus Af293] &gt;gi|66845703|gb|EAL86037.1| ThiJ/PfpI family protein [Aspergillus fumigatus Af293]	OrthologofA.nidulansFGSCA4:AN6760,AN8527,A.fumigatusAf293:Afu4g01400,Afu5g14240,A.nigerCBS513.88:An07g09050,An08g09630andAspergilluswentii:Aspwe1_0069899,Aspwe1_0185315,Aspwe1_0186212
Afu5g01590	70.9206	24.1149	117.726	4.8819	2.28744	7.43324e-15	1.26167e-13	Chr5_A_fumigatus_Af293	407927	409582	+	1359	Afu5g01590	GO:0003674;GO:0005575;GO:0004659;GO:0008299	-	gi|70985354|ref|XP_748183.1| geranylgeranyl pyrophosphate synthase [Aspergillus fumigatus Af293] &gt;gi|66845811|gb|EAL86145.1| geranylgeranyl pyrophosphate synthase, putative [Aspergillus fumigatus Af293]	Hasdomain(s)withpredictedroleinisoprenoidbiosyntheticprocess
Afu1g14520	101.232	40.2138	162.251	4.03471	2.01246	7.99549e-15	1.34751e-13	Chr1_A_fumigatus_Af293	3881726	3883363	+	1638	Afu1g14520	GO:0055114;GO:0009847;GO:0003954;GO:0031966;GO:0005743;GO:0003959;GO:0016491	K03885	gi|70996132|ref|XP_752821.1| pyridine nucleotide-disulphide oxidoreductase [Aspergillus fumigatus Af293] &gt;gi|66850456|gb|EAL90783.1| pyridine nucleotide-disulphide oxidoreductase, putative [Aspergillus fumigatus Af293] &gt;gi|159131574|gb|EDP56687.1| pyridine nucleotide-disulphide oxidoreductase, putative [Aspergillus fumigatus A1163]	Ortholog(s)haveNADPHdehydrogenaseactivity,roleinsporegerminationandmitochondrialinnermembranelocalization
Afu5g03300	9410.28	5664.89	13155.7	2.32232	1.21557	8.13087e-15	1.3655e-13	Chr5_A_fumigatus_Af293	892820	893002	+	183	Afu5g03300	GO:0003674;GO:0005575;GO:0008150	-	gi|70985014|ref|XP_748013.1| hypothetical protein AFUA_5G03300 [Aspergillus fumigatus Af293] &gt;gi|66845641|gb|EAL85975.1| hypothetical protein AFUA_5G03300 [Aspergillus fumigatus Af293] &gt;gi|159126063|gb|EDP51179.1| hypothetical protein AFUB_051830 [Aspergillus fumigatus A1163]	OrthologofA.nidulansFGSCA4:AN11597,A.nigerCBS513.88:An09g05625,NeosartoryafischeriNRRL181:NFIA_038810,Aspergilluswentii:Aspwe1_0114897andAspergillusversicolor:Aspve1_0203178
Afu8g05220	81.3412	29.2195	133.463	4.56761	2.19144	1.03142e-14	1.72307e-13	Chr8_A_fumigatus_Af293	1216035	1217990	+	1509	Afu8g05220	GO:0005575;GO:0008150	K01426	gi|70983596|ref|XP_747325.1| acetamidase [Aspergillus fumigatus Af293] &gt;gi|66844951|gb|EAL85287.1| acetamidase, putative [Aspergillus fumigatus Af293] &gt;gi|159123669|gb|EDP48788.1| acetamidase, putative [Aspergillus fumigatus A1163]	Putativeacetamidase
Afu7g00180	68.8668	23.3321	114.402	4.90318	2.29372	1.11967e-14	1.86397e-13	Chr7_A_fumigatus_Af293	43964	45029	-	1066	Afu7g00180	-	-	gi|70982766|ref|XP_746911.1| NAD dependent epimerase/dehydratase [Aspergillus fumigatus Af293] &gt;gi|66844535|gb|EAL84873.1| NAD dependent epimerase/dehydratase, putative [Aspergillus fumigatus Af293] &gt;gi|846909799|gb|KMK55731.1| NAD dependent epimerase/dehydratase [Aspergillus fumigatus Z5]	NAD-dependentepimerase/dehydratase
Afu2g14430	173.866	91.4946	256.237	2.80057	1.48572	1.28621e-14	2.12637e-13	Chr2_A_fumigatus_Af293	3776227	3777836	-	1556	Afu2g14430	GO:0005506;GO:0055114;GO:0004497;GO:0005575;GO:0016705;GO:0020037	-	gi|71002190|ref|XP_755776.1| cytochrome p450 [Aspergillus fumigatus Af293] &gt;gi|66853414|gb|EAL93738.1| cytochrome p450, putative [Aspergillus fumigatus Af293] &gt;gi|159129831|gb|EDP54945.1| cytochrome p450, putative [Aspergillus fumigatus A1163]	Hasdomain(s)withpredictedelectroncarrieractivity,hemebinding,ironionbinding,monooxygenaseactivity,oxidoreductaseactivity,actingonpaireddonors,withincorporationorreductionofmolecularoxygenactivity
Afu7g06140	171.873	31.3327	312.413	9.97085	3.31772	1.31445e-14	2.1693e-13	Chr7_A_fumigatus_Af293	1506863	1509699	-	2691	Afu7g06140	-	K05349	gi|70986816|ref|XP_748896.1| beta-D-glucoside glucohydrolase [Aspergillus fumigatus Af293] &gt;gi|74668742|sp|Q4WGT3.1|BGLL_ASPFU RecName: Full=Probable beta-glucosidase L; AltName: Full=Beta-D-glucoside glucohydrolase L; AltName: Full=Cellobiase L; AltName: Full=Gentiobiase L; Flags: Precursor &gt;gi|66846526|gb|EAL86858.1| beta-D-glucoside glucohydrolase [Aspergillus fumigatus Af293]	Putativesecreted1,4-beta-D-glucanglucanhydrolase
Afu2g05980	854.903	526.673	1183.13	2.24643	1.16763	1.39815e-14	2.30345e-13	Chr2_A_fumigatus_Af293	1680066	1683275	-	3073	Afu2g05980	GO:0005575;GO:0008150;GO:0003674	-	gi|846912083|gb|KMK57951.1| Putative vacuolar protein sorting-associated protein [Aspergillus fumigatus Z5]	OrthologofS.cerevisiae:TDA6,A.nidulansFGSCA4:AN7454,A.nigerCBS513.88:An02g14280,A.oryzaeRIB40:AO090001000716andAspergilluswentii:Aspwe1_0055229
Afu2g13620	385.836	245.555	526.116	2.14256	1.09933	1.70284e-14	2.80059e-13	Chr2_A_fumigatus_Af293	3542008	3545431	+	3183	Afu2g13620	GO:0003824;GO:0030976;GO:0008150;GO:0000287;GO:0005575	-	gi|71002028|ref|XP_755695.1| thiamine pyrophosphate enzyme [Aspergillus fumigatus Af293] &gt;gi|66853333|gb|EAL93657.1| thiamine pyrophosphate enzyme, putative [Aspergillus fumigatus Af293] &gt;gi|159129754|gb|EDP54868.1| thiamine pyrophosphate enzyme, putative [Aspergillus fumigatus A1163] &gt;gi|846915885|gb|KMK61669.1| thiamine pyrophosphate enzyme [Aspergillus fumigatus Z5]	Hasdomain(s)withpredictedcatalyticactivity,magnesiumionbinding,thiaminepyrophosphatebindingactivity
Afu8g00380	40.7563	7.61971	73.8929	9.6976	3.27763	1.87813e-14	3.07299e-13	Chr8_A_fumigatus_Af293	87370	88295	+	879	Afu8g00380	-	K22574	gi|70983277|ref|XP_747166.1| DltD N-terminal domain protein [Aspergillus fumigatus Af293] &gt;gi|66844791|gb|EAL85128.1| DltD N-terminal domain protein [Aspergillus fumigatus Af293] &gt;gi|159124052|gb|EDP49171.1| DltD N-terminal domain protein [Aspergillus fumigatus A1163] &gt;gi|666435514|gb|KEY82958.1| hypothetical protein DltD [Aspergillus fumigatus var. RP-2014] &gt;gi|846911121|gb|KMK57020.…	Fumagillinbiosynthesisacyltransferase
Afu6g00430	728.683	306.394	1150.97	3.7565	1.90939	2.04456e-14	3.33385e-13	Chr6_A_fumigatus_Af293	108484	109654	+	1115	Afu6g00430	GO:0003674;GO:0008150;GO:0005575	-	gi|70981460|ref|XP_731512.1| IgE-binding protein [Aspergillus fumigatus Af293] &gt;gi|66843881|gb|EAL84222.1| IgE-binding protein [Aspergillus fumigatus Af293] &gt;gi|159122734|gb|EDP47855.1| IgE-binding protein [Aspergillus fumigatus A1163] &gt;gi|846909498|gb|KMK55451.1| IgE-binding protein [Aspergillus fumigatus Z5]	OrthologofA.nidulansFGSCA4:AN0362,A.fumigatusAf293:Afu6g03560,A.nigerCBS513.88:An10g01040,An01g06280andA.oryzaeRIB40:AO090005000897
Afu4g09190	11935.8	5932.55	17939.1	3.02384	1.59638	2.24108e-14	3.63566e-13	Chr4_A_fumigatus_Af293	2404390	2405595	+	1206	Afu4g09190	-	K00559	gi|70994118|ref|XP_751906.1| S-adenosyl-methionine-sterol-C- methyltransferas [Aspergillus fumigatus Af293] &gt;gi|66849540|gb|EAL89868.1| S-adenosyl-methionine-sterol-C- methyltransferas [Aspergillus fumigatus Af293] &gt;gi|159125179|gb|EDP50296.1| S-adenosyl-methionine-sterol-C- methyltransferas [Aspergillus fumigatus A1163] &gt;gi|846908695|gb|KMK54660.1| S-adenosyl-methionine-sterol-C-methylt…	PutativeS-adenosyl-methionine-sterol-Cmethyltransferase
Afu2g11350	339.435	210.323	468.548	2.22776	1.15559	2.49082e-14	4.03394e-13	Chr2_A_fumigatus_Af293	2922412	2924470	-	1790	Afu2g11350	GO:0016747;GO:0003988;GO:0005777;GO:0010124;GO:0003824;GO:0006635;GO:0005575	-	gi|71001574|ref|XP_755468.1| peroxisomal 3-ketoacyl-coA thiolase (Kat1) [Aspergillus fumigatus Af293] &gt;gi|66853106|gb|EAL93430.1| peroxisomal 3-ketoacyl-coA thiolase (Kat1), putative [Aspergillus fumigatus Af293] &gt;gi|159129537|gb|EDP54651.1| peroxisomal 3-ketoacyl-coA thiolase (Kat1), putative [Aspergillus fumigatus A1163] &gt;gi|846916088|gb|KMK61872.1| peroxisomal 3-ketoacyl-coA thiolase …	Hasdomain(s)withpredictedcatalyticactivity,transferaseactivity,transferringacylgroupsotherthanamino-acylgroupsactivityandroleinmetabolicprocess
Afu5g01580	114.439	53.2449	175.634	3.2986	1.72186	3.09672e-14	4.95631e-13	Chr5_A_fumigatus_Af293	404744	407694	-	2848	Afu5g01580	GO:0005575	-	gi|70985356|ref|XP_748184.1| oxidoreductase, short chain dehydrogenase/reductase family [Aspergillus fumigatus Af293] &gt;gi|66845812|gb|EAL86146.1| oxidoreductase, short chain dehydrogenase/reductase family [Aspergillus fumigatus Af293]	Hasdomain(s)withpredictedoxidoreductaseactivityandroleinmetabolicprocess
Afu3g03300	47.5327	11.3641	83.7013	7.36538	2.88076	3.17188e-14	5.06811e-13	Chr3_A_fumigatus_Af293	882542	884161	-	1479	Afu3g03300	GO:0016491;GO:0050660;GO:0071949;GO:0005576;GO:0055114	-	gi|146323223|ref|XP_001481595.1| FAD-binding oxidoreductase [Aspergillus fumigatus Af293] &gt;gi|129556526|gb|EBA27281.1| FAD-binding oxidoreductase, putative [Aspergillus fumigatus Af293]	Ortholog(s)haveextracellularregionlocalization
Afu1g02040	326.681	201.203	452.158	2.24727	1.16818	3.51981e-14	5.58659e-13	Chr1_A_fumigatus_Af293	603587	604435	-	789	Afu1g02040	GO:0009986;GO:0005615;GO:0005576;GO:0015485;GO:0030445;GO:0009405	-	gi|70990210|ref|XP_749954.1| extracellular SCP domain protein Pry1 [Aspergillus fumigatus Af293] &gt;gi|66847586|gb|EAL87916.1| extracellular SCP domain protein Pry1, putative [Aspergillus fumigatus Af293] &gt;gi|159130434|gb|EDP55547.1| extracellular SCP domain protein Pry1, putative [Aspergillus fumigatus A1163]	Ortholog(s)haveroleinpathogenesisandcellsurface,extracellularregionlocalization
Afu6g03230	68.7196	23.627	113.812	4.81704	2.26815	4.28997e-14	6.76398e-13	Chr6_A_fumigatus_Af293	684952	686533	+	1394	Afu6g03230	-	-	gi|846909322|gb|KMK55275.1| cell wall glucanase/allergen F16-like protein [Aspergillus fumigatus Z5]	Putativecellwallglucanase
Afu6g06690	497.353	214.332	780.375	3.64096	1.86432	4.62711e-14	7.2835e-13	Chr6_A_fumigatus_Af293	1457357	1458315	+	759	Afu6g06690	GO:0003674;GO:0008150;GO:0005575	-	gi|159124118|gb|EDP49236.1| CFEM domain protein, putative [Aspergillus fumigatus A1163]	OrthologofA.nidulansFGSCA4:AN5762,A.nigerCBS513.88:An18g06360,A.oryzaeRIB40:AO090003000045,Aspergilluswentii:Aspwe1_0170251andAspergillussydowii:Aspsy1_0088255
Afu3g12960	137.496	64.4874	210.504	3.26427	1.70676	4.82629e-14	7.57204e-13	Chr3_A_fumigatus_Af293	3444046	3446440	-	2089	Afu3g12960	-	K21294	gi|846914245|gb|KMK60063.1| cytochrome P450 monooxygenase GliC2 [Aspergillus fumigatus Z5]	PutativecytochromeP450
Afu6g08730	227.067	131.096	323.038	2.46413	1.30108	5.28836e-14	8.25624e-13	Chr6_A_fumigatus_Af293	2068036	2070038	-	2003	Afu6g08730	GO:0005575;GO:0009051;GO:0004616;GO:0055114;GO:0006098;GO:0050661;GO:0016491;GO:0005829;GO:0046177	K00033	gi|70991827|ref|XP_750762.1| 6-phosphogluconate dehydrogenase, decarboxylating [Aspergillus fumigatus Af293] &gt;gi|66848395|gb|EAL88724.1| 6-phosphogluconate dehydrogenase, decarboxylating [Aspergillus fumigatus Af293] &gt;gi|666435066|gb|KEY82542.1| 6 phosphogluconate dehydrogenase decarboxylating [Aspergillus fumigatus var. RP-2014] &gt;gi|846917454|gb|KMK63201.1| 6-phosphogluconate dehydrogen…	Hasdomain(s)withpredictedNADPbinding,coenzymebinding,oxidoreductaseactivity,actingontheCH-OHgroupofdonors,NADorNADPasacceptor,phosphogluconatedehydrogenase(decarboxylating)activity
Afu4g14780	48.2783	11.1032	85.4534	7.69625	2.94416	7.30623e-14	1.1241e-12	Chr4_A_fumigatus_Af293	3897887	3899995	-	2109	Afu4g14780	-	K21445	gi|70993014|ref|XP_751355.1| cytochrome P450 monooxygenase [Aspergillus fumigatus Af293] &gt;gi|66848989|gb|EAL89317.1| cytochrome P450 monooxygenase, putative [Aspergillus fumigatus Af293]	PutativecytochromeP450monooxygenase
Afu4g04220	1197.58	773.494	1621.66	2.09654	1.06801	7.35097e-14	1.12916e-12	Chr4_A_fumigatus_Af293	1185918	1188188	+	2107	Afu4g04220	GO:0008150;GO:0005575;GO:0003676;GO:0003674	-	gi|846912180|gb|KMK58048.1| hypothetical protein Y699_03468 [Aspergillus fumigatus Z5]	OrthologofA.nidulansFGSCA4:AN7025,A.oryzaeRIB40:AO090206000072,Aspergilluswentii:Aspwe1_0114911,Aspergillussydowii:Aspsy1_0060635andAspergillusterreusNIH2624:ATET_10114
Afu1g13670	617.124	351.204	883.044	2.51433	1.33017	7.9724e-14	1.22069e-12	Chr1_A_fumigatus_Af293	3633589	3636253	+	2616	Afu1g13670	-	-	gi|846916847|gb|KMK62617.1| hypothetical protein Y699_05000 [Aspergillus fumigatus Z5]	ConidialcellwallproteinA
Afu5g14270	99.4049	42.4104	156.399	3.68776	1.88275	9.01488e-14	1.3715e-12	Chr5_A_fumigatus_Af293	3715548	3717820	-	2127	Afu5g14270	GO:0019748;GO:0003824;GO:0016405;GO:0005575	-	gi|146324227|ref|XP_753230.2| AMP-binding enzyme [Aspergillus fumigatus Af293] &gt;gi|129558005|gb|EAL91192.2| AMP-binding enzyme, putative [Aspergillus fumigatus Af293]	Hasdomain(s)withpredictedcatalyticactivityandroleinmetabolicprocess
Afu6g06640	4260.72	2203.66	6317.78	2.86695	1.51952	9.23116e-14	1.39994e-12	Chr6_A_fumigatus_Af293	1441720	1443915	+	1903	Afu6g06640	GO:0030036;GO:0007033;GO:0005886;GO:0005764;GO:0003674;GO:0048017;GO:0061093;GO:0016021;GO:0010506	-	gi|70991415|ref|XP_750556.1| FK506 suppressor Sfk1 [Aspergillus fumigatus Af293] &gt;gi|66848189|gb|EAL88518.1| FK506 suppressor Sfk1, putative [Aspergillus fumigatus Af293] &gt;gi|159124113|gb|EDP49231.1| FK506 suppressor Sfk1, putative [Aspergillus fumigatus A1163]	Ortholog(s)haveroleinactincytoskeletonorganization,inositollipid-mediatedsignaling,vacuoleorganizationandplasmamembranelocalization
Afu1g11800	624.236	391.775	856.697	2.18671	1.12876	9.43543e-14	1.42638e-12	Chr1_A_fumigatus_Af293	3102587	3104906	+	2260	Afu1g11800	GO:0008150;GO:0005575;GO:0046983	-	gi|70995582|ref|XP_752546.1| HLH transcription factor [Aspergillus fumigatus Af293] &gt;gi|41581255|emb|CAE47904.1| possible bhlh transcription factor [Aspergillus fumigatus] &gt;gi|66850181|gb|EAL90508.1| HLH transcription factor, putative [Aspergillus fumigatus Af293]	Hasdomain(s)withpredictedproteindimerizationactivity
Afu1g16590	222.198	64.1646	380.231	5.92587	2.56703	1.03429e-13	1.55127e-12	Chr1_A_fumigatus_Af293	4503889	4507433	+	3157	Afu1g16590	-	K09465	gi|70996542|ref|XP_753026.1| C2H2 type conidiation transcription factor BrlA [Aspergillus fumigatus Af293] &gt;gi|74672089|sp|Q4WRE4.1|BRLA_ASPFU RecName: Full=C2H2 type master regulator of conidiophore development brlA &gt;gi|66850661|gb|EAL90988.1| C2H2 type conidiation transcription factor BrlA [Aspergillus fumigatus Af293] &gt;gi|159131761|gb|EDP56874.1| C2H2 type conidiation transcription fa…	PutativeC2H2transcriptionfactor
Afu4g00770	279.363	171.462	387.263	2.2586	1.17543	1.5311e-13	2.26788e-12	Chr4_A_fumigatus_Af293	205320	208571	+	3209	Afu4g00770	GO:0003674;GO:0005575;GO:0008150	-	gi|70981700|ref|XP_746379.1| conserved hypothetical protein [Aspergillus fumigatus Af293] &gt;gi|66844001|gb|EAL84341.1| conserved hypothetical protein [Aspergillus fumigatus Af293]	OrthologofA.nidulansFGSCA4:AN6410,A.oryzaeRIB40:AO090020000611,NeosartoryafischeriNRRL181:NFIA_044880,Aspergilluswentii:Aspwe1_0116251andAspergillusclavatusNRRL1:ACLA_078300
Afu6g08460	541.392	348.235	734.55	2.10935	1.0768	1.70539e-13	2.51434e-12	Chr6_A_fumigatus_Af293	1986175	1988138	+	1834	Afu6g08460	GO:0016705;GO:0020037;GO:0005506;GO:0055114;GO:0005575	-	gi|70991773|ref|XP_750735.1| cytochrome P450 alkane hydroxylase [Aspergillus fumigatus Af293] &gt;gi|66848368|gb|EAL88697.1| cytochrome P450 alkane hydroxylase, putative [Aspergillus fumigatus Af293] &gt;gi|159124297|gb|EDP49415.1| cytochrome P450 alkane hydroxylase, putative [Aspergillus fumigatus A1163] &gt;gi|846917428|gb|KMK63175.1| cytochrome P450 alkane hydroxylase [Aspergillus fumigatus Z5]	Hasdomain(s)withpredictedelectroncarrieractivity,hemebinding,ironionbinding,oxidoreductaseactivity,actingonpaireddonors,withincorporationorreductionofmolecularoxygenactivityandroleinoxidation-reductionprocess
Afu2g17500	1140.46	252.011	2028.91	8.05091	3.00915	1.9665e-13	2.88148e-12	Chr2_A_fumigatus_Af293	4670129	4671406	+	1074	Afu2g17500	GO:0019500;GO:0005575;GO:0000257;GO:0030196;GO:0016810;GO:0006807	K10675	gi|71002808|ref|XP_756085.1| cyanide hydratase/nitrilase [Aspergillus fumigatus Af293] &gt;gi|66853723|gb|EAL94047.1| cyanide hydratase/nitrilase, putative [Aspergillus fumigatus Af293]	Ortholog(s)havecyanidehydrataseactivity,nitrilaseactivityandroleincyanidecatabolicprocess
Afu7g00130	201.711	104.507	298.915	2.86022	1.51613	1.9788e-13	2.89506e-12	Chr7_A_fumigatus_Af293	29421	31892	-	2325	Afu7g00130	-	-	gi|70982774|ref|XP_746915.1| C6 transcription factor [Aspergillus fumigatus Af293] &gt;gi|66844539|gb|EAL84877.1| C6 transcription factor, putative [Aspergillus fumigatus Af293] &gt;gi|159122842|gb|EDP47962.1| C6 transcription factor, putative [Aspergillus fumigatus A1163]	C6fingerdomaintranscriptionfactornscR
Afu4g09300	351.467	224.79	478.144	2.12707	1.08887	2.04209e-13	2.98308e-12	Chr4_A_fumigatus_Af293	2439615	2440262	+	648	Afu4g09300	GO:0008150;GO:0005575;GO:0008080	-	gi|70994096|ref|XP_751895.1| conserved hypothetical protein [Aspergillus fumigatus Af293] &gt;gi|66849529|gb|EAL89857.1| conserved hypothetical protein [Aspergillus fumigatus Af293] &gt;gi|159125191|gb|EDP50308.1| conserved hypothetical protein [Aspergillus fumigatus A1163] &gt;gi|666435442|gb|KEY82891.1| hypothetical protein BA78_7286 [Aspergillus fumigatus var. RP-2014] &gt;gi|846908707|gb|KMK5…	Hasdomain(s)withpredictedN-acetyltransferaseactivity
Afu4g08690	73.0402	26.2221	119.858	4.5709	2.19248	2.0465e-13	2.98495e-12	Chr4_A_fumigatus_Af293	2251744	2253021	-	1163	Afu4g08690	GO:0016829;GO:0003824;GO:0005575	K18123	gi|70994218|ref|XP_751956.1| dihydrodipicolinate synthetase family protein [Aspergillus fumigatus Af293] &gt;gi|66849590|gb|EAL89918.1| dihydrodipicolinate synthetase family protein [Aspergillus fumigatus Af293] &gt;gi|159125129|gb|EDP50246.1| dihydrodipicolinate synthetase family protein [Aspergillus fumigatus A1163] &gt;gi|846908645|gb|KMK54610.1| dihydrodipicolinate synthetase family protein […	Hasdomain(s)withpredictedcatalyticactivity,lyaseactivityandroleinmetabolicprocess
Afu4g09330	2862.93	1877.23	3848.64	2.05017	1.03575	2.26085e-13	3.28254e-12	Chr4_A_fumigatus_Af293	2445113	2447954	+	2736	Afu4g09330	GO:0003674;GO:0005575;GO:0008150	-	gi|70994090|ref|XP_751892.1| conserved hypothetical protein [Aspergillus fumigatus Af293] &gt;gi|66849526|gb|EAL89854.1| conserved hypothetical protein [Aspergillus fumigatus Af293] &gt;gi|159125194|gb|EDP50311.1| conserved hypothetical protein [Aspergillus fumigatus A1163]	OrthologofA.oryzaeRIB40:AO090023000600,AO090138000106,NeosartoryafischeriNRRL181:NFIA_106680,Aspergillusversicolor:Aspve1_0079668andAspergillusclavatusNRRL1:ACLA_048690
Afu3g14940	84.6814	15.9751	153.388	9.60166	3.26328	2.38294e-13	3.45298e-12	Chr3_A_fumigatus_Af293	3946319	3946689	-	264	Afu3g14940	-	-	gi|146323519|ref|XP_754130.2| hypothetical protein AFUA_3G14940 [Aspergillus fumigatus Af293] &gt;gi|209572876|sp|B0XZT4.1|IELA_ASPFC RecName: Full=Elastase inhibitor AFLEI; Flags: Precursor [Aspergillus fumigatus A1163] &gt;gi|209572886|sp|Q4WZ11.2|IELA_ASPFU RecName: Full=Elastase inhibitor AFUEI; Flags: Precursor &gt;gi|129558250|gb|EAL92092.2| hypothetical protein AFUA_3G14940 [Aspergillus fu…	Putativeelastaseinhibitor
Afu2g04470	2127.53	1344.75	2910.3	2.16419	1.11383	2.51238e-13	3.63115e-12	Chr2_A_fumigatus_Af293	1230867	1232641	+	1703	Afu2g04470	GO:0005575;GO:0008150;GO:0003674	-	gi|70989457|ref|XP_749578.1| conserved hypothetical protein [Aspergillus fumigatus Af293] &gt;gi|66847209|gb|EAL87540.1| conserved hypothetical protein [Aspergillus fumigatus Af293]	OrthologofA.nidulansFGSCA4:AN1871,A.nigerCBS513.88:An11g03160,A.oryzaeRIB40:AO090003000240,Aspergilluswentii:Aspwe1_0177180andAspergillussydowii:Aspsy1_0140729
Afu1g02570	11774.5	7181.11	16367.9	2.2793	1.18859	2.55005e-13	3.67446e-12	Chr1_A_fumigatus_Af293	748596	751940	-	3157	Afu1g02570	GO:0016021;GO:0005737;GO:0000166;GO:0005886;GO:0003723;GO:0006418;GO:0006422;GO:0004812;GO:0005829;GO:0017101;GO:0004815;GO:0005524	K24278	gi|70990316|ref|XP_750007.1| aspartyl-tRNA synthetase, cytoplasmic [Aspergillus fumigatus Af293] &gt;gi|66847639|gb|EAL87969.1| aspartyl-tRNA synthetase, cytoplasmic [Aspergillus fumigatus Af293] &gt;gi|159130487|gb|EDP55600.1| aspartyl-tRNA synthetase, cytoplasmic [Aspergillus fumigatus A1163] &gt;gi|846911580|gb|KMK57470.1| aspartyl-tRNA synthetase, cytoplasmic [Aspergillus fumigatus Z5]	Aspartyl-tRNAsynthetase
Afu5g01550	332.775	210.31	455.24	2.16462	1.11411	3.13398e-13	4.50226e-12	Chr5_A_fumigatus_Af293	399752	402216	+	2307	Afu5g01550	GO:0006355;GO:0030448;GO:0070873;GO:0003677;GO:0000981;GO:0008270;GO:0006351;GO:0042025;GO:0005634	-	gi|846913098|gb|KMK58926.1| C6 transcription factor, putative [Aspergillus fumigatus Z5]	Ortholog(s)haveroleinhyphalgrowth,regulationofglycogenmetabolicprocess
Afu5g06230	149.59	78.022	221.158	2.83456	1.50312	3.163e-13	4.53134e-12	Chr5_A_fumigatus_Af293	1491735	1494180	+	2050	Afu5g06230	GO:0022857;GO:0016021;GO:0008150;GO:0005575;GO:0016020;GO:0055085;GO:0003674	-	gi|146324063|ref|XP_754010.2| GABA permease [Aspergillus fumigatus Af293] &gt;gi|129558087|gb|EAL91972.2| GABA permease, putative [Aspergillus fumigatus Af293] &gt;gi|666429786|gb|KEY77421.1| GABA permease GabA [Aspergillus fumigatus var. RP-2014] &gt;gi|846913445|gb|KMK59273.1| GABA permease [Aspergillus fumigatus Z5]	PutativeGABApermease
Afu7g02010	237.555	138.018	337.093	2.44239	1.2883	3.29906e-13	4.7181e-12	Chr7_A_fumigatus_Af293	539858	542196	-	2108	Afu7g02010	GO:0020037;GO:0019441;GO:0005737;GO:0008150;GO:0005575;GO:0046872;GO:0034354;GO:0033754	K00463	gi|70982406|ref|XP_746731.1| indoleamine 2,3-dioxygenase family protein [Aspergillus fumigatus Af293] &gt;gi|66844355|gb|EAL84693.1| indoleamine 2,3-dioxygenase family protein [Aspergillus fumigatus Af293]	Hasdomain(s)withpredictedhemebindingactivity
Afu5g02330	4089.53	1006.65	7172.4	7.12503	2.8329	3.30826e-13	4.72417e-12	Chr5_A_fumigatus_Af293	598210	599272	+	1011	Afu5g02330	-	K01171	gi|70985206|ref|XP_748109.1| major allergen and cytotoxin AspF1 [Aspergillus fumigatus Af293] &gt;gi|54039254|sp|P67875.1|RNMG_ASPFU RecName: Full=Ribonuclease mitogillin; AltName: Full=Allergen Asp f I; AltName: Full=Allergen I/a; AltName: Full=IgE-binding ribotoxin; AltName: Full=Major allergen Asp f 1; AltName: Allergen=Asp f 1; Flags: Precursor &gt;gi|54039255|sp|P67876.1|RNMG_ASPRE RecName: …	AllergenAspf1
Afu8g01250	49.1834	13.7888	84.578	6.13383	2.61679	3.65923e-13	5.17885e-12	Chr8_A_fumigatus_Af293	292157	292934	+	778	Afu8g01250	GO:0008080;GO:0005575;GO:0008150	-	gi|70983107|ref|XP_747081.1| GNAT family acetyltransferase [Aspergillus fumigatus Af293] &gt;gi|66844706|gb|EAL85043.1| GNAT family acetyltransferase, putative [Aspergillus fumigatus Af293]	Hasdomain(s)withpredictedN-acetyltransferaseactivity
Afu2g17515	293.487	185.436	401.538	2.16538	1.11462	3.77263e-13	5.30783e-12	Chr2_A_fumigatus_Af293	4672181	4673966	+	1676	Afu2g17515	GO:0008150;GO:0005575;GO:0003674	-	gi|146323094|ref|XP_756086.2| C6 finger domain protein [Aspergillus fumigatus Af293] &gt;gi|129558613|gb|EAL94048.2| C6 finger domain protein, putative [Aspergillus fumigatus Af293]	proteinofunknownfunction
Afu5g02020	352.041	139.308	564.774	4.05413	2.01939	4.25507e-13	5.94276e-12	Chr5_A_fumigatus_Af293	519080	520101	+	963	Afu5g02020	GO:0055114;GO:0005575;GO:0016491	K15303	gi|70985268|ref|XP_748140.1| aldehyde reductase (GliO) [Aspergillus fumigatus Af293] &gt;gi|66845768|gb|EAL86102.1| aldehyde reductase (GliO), putative [Aspergillus fumigatus Af293] &gt;gi|666431096|gb|KEY78708.1| aldehyde reductase GliO [Aspergillus fumigatus var. RP-2014]	Putativealdehydereductase
Afu7g06570	205.496	109.469	301.523	2.75442	1.46175	4.41464e-13	6.14763e-12	Chr7_A_fumigatus_Af293	1600770	1602363	+	1206	Afu7g06570	-	K14688	gi|146324880|ref|XP_748854.2| cation diffusion facilitator family metal ion transporter, putative [Aspergillus fumigatus Af293] &gt;gi|129556613|gb|EAL86816.2| cation diffusion facilitator family metal ion transporter, putative [Aspergillus fumigatus Af293] &gt;gi|159123377|gb|EDP48497.1| metal ion resistance protein/transporter (Zrc1), putative [Aspergillus fumigatus A1163]	Putativezinc/cadmiumresistanceprotein
Afu3g00330	305.418	190.95	419.886	2.19893	1.1368	4.47337e-13	6.22033e-12	Chr3_A_fumigatus_Af293	68086	70371	-	1967	Afu3g00330	GO:0003824	-	gi|146323121|ref|XP_748355.2| NAD dependent epimerase/dehydratase family protein [Aspergillus fumigatus Af293] &gt;gi|129556475|gb|EAL86317.2| NAD dependent epimerase/dehydratase family protein [Aspergillus fumigatus Af293] &gt;gi|159128511|gb|EDP53626.1| conserved hypothetical protein [Aspergillus fumigatus A1163]	Hasdomain(s)withpredictedNADbinding,catalyticactivity,coenzymebinding,oxidoreductaseactivity,actingonthealdehydeoroxogroupofdonors,NADorNADPasacceptoractivity
Afu8g07000	23.8791	1.8625	45.8958	24.642	4.62305	4.53542e-13	6.29743e-12	Chr8_A_fumigatus_Af293	1717043	1719522	-	2422	Afu8g07000	GO:0008270;GO:0006351;GO:0000981;GO:0003677;GO:0042025;GO:0005634;GO:0006355	-	gi|70983945|ref|XP_747498.1| C6 transcription factor [Aspergillus fumigatus Af293] &gt;gi|66845124|gb|EAL85460.1| C6 transcription factor, putative [Aspergillus fumigatus Af293]	Hasdomain(s)withpredictedDNAbinding,RNApolymeraseIItranscriptionfactoractivity,sequence-specificDNAbinding,zincionbindingactivityandroleinregulationoftranscription,DNA-templated,transcription,DNA-templated
Afu1g12410	229.019	86.3844	371.653	4.30231	2.10511	4.56586e-13	6.33049e-12	Chr1_A_fumigatus_Af293	3275093	3276966	+	1667	Afu1g12410	GO:0018658;GO:0005575;GO:0071949;GO:0004497	K00480	gi|70995710|ref|XP_752610.1| salicylate hydroxylase [Aspergillus fumigatus Af293] &gt;gi|66850245|gb|EAL90572.1| salicylate hydroxylase, putative [Aspergillus fumigatus Af293]	Hasdomain(s)withpredictedFADbinding,oxidoreductaseactivityandroleinmetabolicprocess
Afu6g12060	25.6415	2.5749	48.7081	18.9165	4.24157	4.91566e-13	6.80559e-12	Chr6_A_fumigatus_Af293	3017908	3019870	-	1814	Afu6g12060	-	K23666	gi|846917760|gb|KMK63507.1| MAK1-like monooxygenase [Aspergillus fumigatus Z5]	Putativemonooxygenase(FAD)
Afu6g05140	8286.65	5344.46	11228.8	2.10102	1.07109	4.93842e-13	6.82719e-12	Chr6_A_fumigatus_Af293	1228319	1230169	-	1777	Afu6g05140	-	K00227	gi|70984086|ref|XP_747563.1| sterol delta 5,6-desaturase ERG3 [Aspergillus fumigatus Af293] &gt;gi|52548218|gb|AAU82098.1| C-5 sterol desaturase B-like [Aspergillus fumigatus] &gt;gi|66845190|gb|EAL85525.1| sterol delta 5,6-desaturase ERG3 [Aspergillus fumigatus Af293] &gt;gi|159122349|gb|EDP47470.1| sterol delta 5,6-desaturase ERG3 [Aspergillus fumigatus A1163] &gt;gi|666435822|gb|KEY83241.1| st…	Putativesteroldelta5,6-desaturase-likeproteinwithsimilaritytoErg3
Afu2g04060	780.354	157.684	1403.02	8.89769	3.15343	5.5617e-13	7.66663e-12	Chr2_A_fumigatus_Af293	1108045	1109166	+	1122	Afu2g04060	GO:0003959;GO:0010181;GO:0003824;GO:0005496;GO:0055114;GO:0030446;GO:0016491;GO:0000324;GO:0009986;GO:0008202;GO:0042562	K00354	gi|70989377|ref|XP_749538.1| NADH:flavin oxidoreductase/NADH oxidase family protein [Aspergillus fumigatus Af293] &gt;gi|66847169|gb|EAL87500.1| NADH:flavin oxidoreductase/NADH oxidase family protein [Aspergillus fumigatus Af293] &gt;gi|159128949|gb|EDP54063.1| NADH:flavin oxidoreductase/NADH oxidase family protein [Aspergillus fumigatus A1163]	PutativeNADH:flavinoxidoreductase
Afu8g01260	1669.04	827.355	2510.72	3.03464	1.60152	5.88848e-13	8.07043e-12	Chr8_A_fumigatus_Af293	293028	295184	-	2157	Afu8g01260	GO:0005575;GO:0008150;GO:0055091;GO:0016021;GO:0003674;GO:0005886;GO:0016755	-	gi|70983105|ref|XP_747080.1| hypothetical protein AFUA_8G01260 [Aspergillus fumigatus Af293] &gt;gi|66844705|gb|EAL85042.1| hypothetical protein AFUA_8G01260 [Aspergillus fumigatus Af293]	proteinofunknownfunction
Afu4g03620	576.102	277.682	874.522	3.14937	1.65506	6.04765e-13	8.26483e-12	Chr4_A_fumigatus_Af293	1021194	1023556	-	2243	Afu4g03620	GO:0061091;GO:0003674;GO:0015931;GO:0005886;GO:0060237	-	gi|846912242|gb|KMK58110.1| Nitrosoguanidine resistance protein SNG1 [Aspergillus fumigatus Z5]	Ortholog(s)haveroleinnucleobase-containingcompoundtransportandplasmamembranelocalization
Afu8g00560	86.6428	9.77709	163.509	16.7236	4.06382	6.59771e-13	8.9397e-12	Chr8_A_fumigatus_Af293	130835	132714	+	1706	Afu8g00560	-	K22740	gi|846911104|gb|KMK57003.1| cytochrome P450 oxidoreductase [Aspergillus fumigatus Z5]	CytochromeP450monooxygenasepsoD
Afu4g09230	135.57	69.1404	201.999	2.92157	1.54675	6.94362e-13	9.36849e-12	Chr4_A_fumigatus_Af293	2416349	2417260	-	912	Afu4g09230	GO:0005575;GO:0008150;GO:0003674	-	gi|70994110|ref|XP_751902.1| conserved hypothetical protein [Aspergillus fumigatus Af293] &gt;gi|66849536|gb|EAL89864.1| conserved hypothetical protein [Aspergillus fumigatus Af293] &gt;gi|159125183|gb|EDP50300.1| conserved hypothetical protein [Aspergillus fumigatus A1163]	OrthologofA.nidulansFGSCA4:AN1610,A.oryzaeRIB40:AO090023000613,NeosartoryafischeriNRRL181:NFIA_106900,Aspergilluswentii:Aspwe1_0166893andAspergillusversicolor:Aspve1_0440039
Afu3g03910	151.106	78.8716	223.341	2.8317	1.50167	7.11851e-13	9.57736e-12	Chr3_A_fumigatus_Af293	1115696	1118150	+	2182	Afu3g03910	GO:0003674;GO:0005515;GO:0005575;GO:0008150	-	gi|146323259|ref|XP_748711.2| IQ calmodulin-binding motif protein [Aspergillus fumigatus Af293] &gt;gi|129556544|gb|EAL86673.2| IQ calmodulin-binding motif protein [Aspergillus fumigatus Af293]	OrthologofA.nidulansFGSCA4:AN9192,A.nigerCBS513.88:An13g01790,A.oryzaeRIB40:AO090038000138,NeosartoryafischeriNRRL181:NFIA_006190andAspergilluskawachii:Aspka1_0177086
Afu2g09282	102.372	47.2822	157.461	3.33023	1.73562	7.76953e-13	1.04092e-11	Chr2_A_fumigatus_Af293	2372126	2376226	+	3532	Afu2g09282	-	-	gi|846916266|gb|KMK62050.1| hypothetical protein Y699_02891 [Aspergillus fumigatus Z5]	Hasdomain(s)withpredictedmetaliontransmembranetransporteractivity,roleinmetaliontransport,transmembranetransportandmembranelocalization
Afu3g00240	588.66	326.413	850.906	2.60684	1.3823	7.84258e-13	1.04866e-11	Chr3_A_fumigatus_Af293	50986	53290	-	2305	Afu3g00240	GO:0005515;GO:0003674;GO:0005575;GO:0008150	-	gi|70985681|ref|XP_748346.1| TPR domain protein [Aspergillus fumigatus Af293] &gt;gi|66845975|gb|EAL86308.1| TPR domain protein [Aspergillus fumigatus Af293]	Ortholog(s)haveintracellularlocalization
Afu3g02920	102.085	46.8591	157.311	3.35712	1.74722	8.88791e-13	1.1808e-11	Chr3_A_fumigatus_Af293	779894	782011	-	2118	Afu3g02920	GO:0003677;GO:0000981;GO:0008270;GO:0006355;GO:0005634;GO:0042025	-	gi|70986240|ref|XP_748614.1| C6 transcription factor [Aspergillus fumigatus Af293] &gt;gi|66846243|gb|EAL86576.1| C6 transcription factor, putative [Aspergillus fumigatus Af293]	Hasdomain(s)withpredictedRNApolymeraseIItranscriptionfactoractivity,sequence-specificDNAbinding,zincionbindingactivity,roleinregulationoftranscription,DNA-templatedandnucleuslocalization
Afu7g01790	2317.42	1094.32	3540.52	3.23537	1.69393	9.36514e-13	1.24248e-11	Chr7_A_fumigatus_Af293	475074	476303	+	1125	Afu7g01790	-	-	gi|70982450|ref|XP_746753.1| MFS transporter [Aspergillus fumigatus Af293] &gt;gi|66844377|gb|EAL84715.1| MFS transporter, putative [Aspergillus fumigatus Af293] &gt;gi|159123007|gb|EDP48127.1| MFS transporter, putative [Aspergillus fumigatus A1163] &gt;gi|666431787|gb|KEY79384.1| MFS transporter [Aspergillus fumigatus var. RP-2014]	Putativesulphiteeffluxpump
Afu8g02130	358.988	228.952	489.023	2.13593	1.09486	1.07368e-12	1.41657e-11	Chr8_A_fumigatus_Af293	548484	551225	+	2491	Afu8g02130	-	K22832	gi|70982931|ref|XP_746993.1| 1,3-beta-glucanosyltransferase [Aspergillus fumigatus Af293] &gt;gi|66844618|gb|EAL84955.1| 1,3-beta-glucanosyltransferase, putative [Aspergillus fumigatus Af293]	Putativebeta(1-3)glucanosyltransferase,belongstothe7-memberGELfamily
Afu8g06510	421.146	160.707	681.585	4.24117	2.08446	1.09248e-12	1.4374e-11	Chr8_A_fumigatus_Af293	1572572	1574802	-	2074	Afu8g06510	GO:0003674;GO:0005575;GO:0008150	-	gi|159123570|gb|EDP48689.1| conserved hypothetical protein [Aspergillus fumigatus A1163]	OrthologofA.oryzaeRIB40:AO090103000096,AspergillusflavusNRRL3357:AFL2T_12273,AspergillusnigerATCC1015:127757-mRNAandAspergillusterreusNIH2624:ATET_04327
Afu2g15140	354.718	231.571	477.864	2.06357	1.04514	1.13596e-12	1.4905e-11	Chr2_A_fumigatus_Af293	4003477	4006322	+	2593	Afu2g15140	GO:0055085;GO:0015174;GO:0000329;GO:0022857;GO:0090517;GO:0090513;GO:0110101;GO:1990591;GO:0015802;GO:0016021;GO:0090518	-	gi|71002334|ref|XP_755848.1| MFS drug transporter [Aspergillus fumigatus Af293] &gt;gi|66853486|gb|EAL93810.1| MFS drug transporter, putative [Aspergillus fumigatus Af293]	PutativeMSFdrugtransporter
Afu8g04870	451.537	175.585	727.49	4.14323	2.05075	1.17733e-12	1.54055e-11	Chr8_A_fumigatus_Af293	1120066	1121438	-	1215	Afu8g04870	GO:0008150;GO:0005575;GO:0016491	-	gi|70983532|ref|XP_747293.1| NAD binding Rossmann fold oxidoreductase [Aspergillus fumigatus Af293] &gt;gi|66844919|gb|EAL85255.1| NAD binding Rossmann fold oxidoreductase, putative [Aspergillus fumigatus Af293]	Hasdomain(s)withpredictedoxidoreductaseactivity
Afu8g00530	113.762	26.337	201.187	7.63895	2.93337	1.196e-12	1.56069e-11	Chr8_A_fumigatus_Af293	114937	116800	-	1864	Afu8g00530	-	-	gi|70983249|ref|XP_747152.1| alpha/beta hydrolase [Aspergillus fumigatus Af293] &gt;gi|66844777|gb|EAL85114.1| alpha/beta hydrolase, putative [Aspergillus fumigatus Af293] &gt;gi|159124037|gb|EDP49156.1| alpha/beta hydrolase, putative [Aspergillus fumigatus A1163] &gt;gi|666430343|gb|KEY77969.1| alpha/beta hydrolase [Aspergillus fumigatus var. RP-2014] &gt;gi|846911107|gb|KMK57006.1| alpha/beta h…	Alpha/betahydrolasepsoB
Afu4g01242	322.318	65.6952	578.941	8.81253	3.13956	1.30771e-12	1.70413e-11	Chr4_A_fumigatus_Af293	328245	330346	+	1906	Afu4g01242	GO:0003674;GO:0008150;GO:0005575;GO:0016021	-	gi|146323585|ref|XP_746333.2| hypothetical protein AFUA_4G01242 [Aspergillus fumigatus Af293] &gt;gi|129555237|gb|EAL84295.2| hypothetical protein AFUA_4G01242 [Aspergillus fumigatus Af293]	OrthologofA.nidulansFGSCA4:AN3303,AN3346,AN3348,AN2044,AN8727andA.fumigatusAf293:Afu4g10080,Afu7g00420,Afu8g06100
Afu8g05810	40.0932	4.17895	76.0074	18.1881	4.18493	1.3822e-12	1.7963e-11	Chr8_A_fumigatus_Af293	1382706	1384016	-	1239	Afu8g05810	GO:0016020;GO:0003674;GO:0005575;GO:0008150	-	gi|146324759|ref|XP_747383.2| DUF1295 domain protein [Aspergillus fumigatus Af293] &gt;gi|129556140|gb|EAL85345.2| DUF1295 domain protein [Aspergillus fumigatus Af293]	DUF1295domainprotein
Afu2g10560	266.95	76.7719	457.127	5.95435	2.57394	1.75831e-12	2.2635e-11	Chr2_A_fumigatus_Af293	2705818	2708591	-	2655	Afu2g10560	GO:0016020;GO:0003674;GO:0055085;GO:0022857;GO:0016021;GO:0005575;GO:0008150	-	gi|71001416|ref|XP_755389.1| amino acid permease [Aspergillus fumigatus Af293] &gt;gi|66853027|gb|EAL93351.1| amino acid permease [Aspergillus fumigatus Af293]	Ortholog(s)havefungal-typevacuolelocalization
Afu6g01840	256.325	156.734	355.916	2.27083	1.18322	1.82115e-12	2.34123e-11	Chr6_A_fumigatus_Af293	255434	257750	-	1992	Afu6g01840	GO:0006351;GO:0008270;GO:0000981;GO:0003677;GO:0042025;GO:0005634;GO:0006355	-	gi|70984773|ref|XP_747893.1| C6 transcription factor [Aspergillus fumigatus Af293] &gt;gi|66845520|gb|EAL85855.1| C6 transcription factor, putative [Aspergillus fumigatus Af293]	Hasdomain(s)withpredictedDNAbinding,RNApolymeraseIItranscriptionfactoractivity,sequence-specificDNAbinding,zincionbindingactivityandroleinregulationoftranscription,DNA-templated,transcription,DNA-templated
Afu1g12510	157.485	87.1407	227.828	2.61449	1.38653	2.27011e-12	2.89887e-11	Chr1_A_fumigatus_Af293	3295916	3297329	-	1309	Afu1g12510	GO:0008150;GO:0005575;GO:0003674;GO:0016491	-	gi|70995732|ref|XP_752621.1| isoflavone reductase family protein [Aspergillus fumigatus Af293] &gt;gi|41581327|emb|CAE47976.1| isoflavone reductase, putative [Aspergillus fumigatus] &gt;gi|66850256|gb|EAL90583.1| isoflavone reductase family protein [Aspergillus fumigatus Af293] &gt;gi|159131374|gb|EDP56487.1| isoflavone reductase family protein [Aspergillus fumigatus A1163]	OrthologofA.nidulansFGSCA4:AN8968,A.nigerCBS513.88:An16g00440,A.oryzaeRIB40:AO090009000026,Aspergilluswentii:Aspwe1_0050144andAspergillussydowii:Aspsy1_0036409
Afu7g05010	310.221	199.792	420.651	2.10545	1.07413	2.98444e-12	3.78069e-11	Chr7_A_fumigatus_Af293	1177853	1178526	+	576	Afu7g05010	GO:0005575;GO:0008150;GO:0003674	-	gi|146324834|ref|XP_001481427.1| glyoxalase family protein [Aspergillus fumigatus Af293] &gt;gi|129556636|gb|EBA27296.1| glyoxalase family protein [Aspergillus fumigatus Af293] &gt;gi|666435173|gb|KEY82641.1| glyoxalase [Aspergillus fumigatus var. RP-2014] &gt;gi|846910174|gb|KMK56101.1| glyoxalase family protein [Aspergillus fumigatus Z5]	Glyoxalasefamilyprotein
Afu6g04960	194.009	112.439	275.578	2.45091	1.29332	3.33085e-12	4.19723e-11	Chr6_A_fumigatus_Af293	1175883	1179907	-	3342	Afu6g04960	GO:0005575;GO:0008150;GO:0005515;GO:0003674	-	gi|70984126|ref|XP_747582.1| ankyrin repeat protein [Aspergillus fumigatus Af293] &gt;gi|66845209|gb|EAL85544.1| ankyrin repeat protein [Aspergillus fumigatus Af293] &gt;gi|159122368|gb|EDP47489.1| ankyrin repeat protein [Aspergillus fumigatus A1163]	OrthologofA.nigerCBS513.88:An15g00360,A.oryzaeRIB40:AO090701000042,NeosartoryafischeriNRRL181:NFIA_051520andAspergilluswentii:Aspwe1_0327865
Afu5g02970	379.731	251.345	508.117	2.02159	1.01549	4.19367e-12	5.23605e-11	Chr5_A_fumigatus_Af293	792199	794897	-	2647	Afu5g02970	GO:0016021;GO:0005575;GO:0008150;GO:0003674	-	gi|70985080|ref|XP_748046.1| LCCL domain protein [Aspergillus fumigatus Af293] &gt;gi|66845674|gb|EAL86008.1| LCCL domain protein [Aspergillus fumigatus Af293] &gt;gi|666428022|gb|KEY75678.1| hypothetical protein BA78_6771 [Aspergillus fumigatus var. RP-2014]	OrthologofA.nidulansFGSCA4:AN12172,A.nigerCBS513.88:An09g02540,A.oryzaeRIB40:AO090102000497,Aspergilluswentii:Aspwe1_0114955andAspergillussydowii:Aspsy1_0161769
Afu3g14640	89.7642	40.5093	139.019	3.43178	1.77896	4.4405e-12	5.53699e-11	Chr3_A_fumigatus_Af293	3881376	3882604	+	1095	Afu3g14640	-	-	gi|70998881|ref|XP_754162.1| C4-dicarboxylate transporter/malic acid transport protein [Aspergillus fumigatus Af293] &gt;gi|66851799|gb|EAL92124.1| C4-dicarboxylate transporter/malic acid transport protein [Aspergillus fumigatus Af293] &gt;gi|159127180|gb|EDP52295.1| C4-dicarboxylate transporter/malic acid transport protein [Aspergillus fumigatus A1163]	Proteinwithsimilaritytosulphiteeffluxpumps
Afu3g01410	74.1991	30.3996	117.999	3.88158	1.95665	4.56236e-12	5.6741e-11	Chr3_A_fumigatus_Af293	352856	360985	-	7683	Afu3g01410	GO:1900584;GO:1900557;GO:0016491;GO:0045461;GO:0016740;GO:1900815;GO:1900554;GO:0019748;GO:0003824;GO:0044550;GO:0005575;GO:0031177	-	gi|146323155|ref|XP_748462.2| polyketide synthase [Aspergillus fumigatus Af293] &gt;gi|129556492|gb|EAL86424.2| polyketide synthase, putative [Aspergillus fumigatus Af293]	Putativepolyketidesynthase
Afu4g00900	44.7582	12.1225	77.3939	6.38431	2.67453	4.66052e-12	5.78111e-11	Chr4_A_fumigatus_Af293	247227	249385	+	2016	Afu4g00900	GO:0003674;GO:0016021;GO:0005575;GO:0008150	-	gi|146323561|ref|XP_746366.2| conserved hypothetical protein [Aspergillus fumigatus Af293] &gt;gi|129555249|gb|EAL84328.2| conserved hypothetical protein [Aspergillus fumigatus Af293] &gt;gi|159122022|gb|EDP47145.1| conserved hypothetical protein [Aspergillus fumigatus A1163]	OrthologofNeosartoryafischeriNRRL181:NFIA_044600,Aspergillusversicolor:Aspve1_0367236,Aspergillussydowii:Aspsy1_0473347andAspergillusterreusNIH2624:ATET_07537
Afu8g06470	129.993	67.1843	192.801	2.86973	1.52092	4.71914e-12	5.84622e-11	Chr8_A_fumigatus_Af293	1559926	1562469	+	2544	Afu8g06470	GO:0055114;GO:0005739;GO:0016491;GO:0005515;GO:0005737	K00309	gi|70983844|ref|XP_747448.1| N,N-dimethylglycine oxidase [Aspergillus fumigatus Af293] &gt;gi|66845074|gb|EAL85410.1| N,N-dimethylglycine oxidase, putative [Aspergillus fumigatus Af293] &gt;gi|159123573|gb|EDP48692.1| N,N-dimethylglycine oxidase, putative [Aspergillus fumigatus A1163]	Hasdomain(s)withpredictedaminomethyltransferaseactivity,oxidoreductaseactivity,roleinglycinecatabolicprocess,oxidation-reductionprocessandcytoplasmlocalization
Afu8g00720	287.529	181.326	393.733	2.17141	1.11863	4.82198e-12	5.96587e-11	Chr8_A_fumigatus_Af293	167121	168927	-	1438	Afu8g00720	GO:0005575;GO:0008150;GO:0003674	-	gi|146324653|ref|XP_747133.2| amino acid transporter [Aspergillus fumigatus Af293] &gt;gi|129555485|gb|EAL85095.2| amino acid transporter, putative [Aspergillus fumigatus Af293]	Putativeaminoacidtransporter
Afu4g14820	45.1899	12.0603	78.3195	6.49399	2.69911	4.87723e-12	6.01862e-11	Chr4_A_fumigatus_Af293	3904929	3906638	+	1710	Afu4g14820	-	K22730	gi|70993006|ref|XP_751351.1| transferase family protein [Aspergillus fumigatus Af293] &gt;gi|66848985|gb|EAL89313.1| transferase family protein [Aspergillus fumigatus Af293] &gt;gi|159125751|gb|EDP50868.1| transferase family protein [Aspergillus fumigatus A1163] &gt;gi|846910502|gb|KMK56422.1| transferase family protein [Aspergillus fumigatus Z5]	Transferasefamilyprotein
Afu1g04440	1592.81	839.223	2346.41	2.79592	1.48333	5.97901e-12	7.30657e-11	Chr1_A_fumigatus_Af293	1260269	1262376	+	2108	Afu1g04440	GO:0005575;GO:0008150;GO:0005737;GO:0003674	-	gi|70990686|ref|XP_750192.1| proline utilization protein PrnX-like [Aspergillus fumigatus Af293] &gt;gi|66847824|gb|EAL88154.1| proline utilization protein PrnX-like, putative [Aspergillus fumigatus Af293] &gt;gi|159130669|gb|EDP55782.1| proline utilization protein PrnX-like, putative [Aspergillus fumigatus A1163] &gt;gi|666430202|gb|KEY77830.1| proline utilization protein PrnX [Aspergillus fumig…	OrthologofA.nidulansFGSCA4:AN0454,A.nigerCBS513.88:An01g03310,A.oryzaeRIB40:AO090003000907,Aspergilluswentii:Aspwe1_0150842andAspergillussydowii:Aspsy1_0086117
Afu1g01670	195.082	104.679	285.484	2.72723	1.44744	5.98221e-12	7.30657e-11	Chr1_A_fumigatus_Af293	518024	519577	+	1401	Afu1g01670	GO:0008270;GO:0016491;GO:0005575;GO:0055114	-	gi|70990136|ref|XP_749917.1| formaldehyde dehydrogenase [Aspergillus fumigatus Af293] &gt;gi|66847549|gb|EAL87879.1| formaldehyde dehydrogenase, putative [Aspergillus fumigatus Af293]	Hasdomain(s)withpredictedoxidoreductaseactivityandroleinoxidation-reductionprocess
Afu2g00980	91.3387	35.5522	147.125	4.13829	2.04903	6.18741e-12	7.52828e-11	Chr2_A_fumigatus_Af293	224234	225899	-	1614	Afu2g00980	GO:0005575;GO:0008150;GO:0003674	-	gi|70988759|ref|XP_749234.1| conserved hypothetical protein [Aspergillus fumigatus Af293] &gt;gi|66846865|gb|EAL87196.1| conserved hypothetical protein [Aspergillus fumigatus Af293] &gt;gi|159128649|gb|EDP53763.1| conserved hypothetical protein [Aspergillus fumigatus A1163] &gt;gi|666436434|gb|KEY83772.1| hypothetical protein BA78_7503 [Aspergillus fumigatus var. RP-2014]	OrthologofA.oryzaeRIB40:AO090023000440,AspergillusflavusNRRL3357:AFL2T_04282,NeosartoryafischeriNRRL181:NFIA_033290andAspergillusversicolor:Aspve1_0043932
Afu5g14250	36.7636	8.61387	64.9134	7.53591	2.91378	7.44757e-12	8.97e-11	Chr5_A_fumigatus_Af293	3714031	3714984	+	954	Afu5g14250	GO:0016491;GO:0003674;GO:0008198;GO:0051747;GO:0043734;GO:0035511;GO:0006307;GO:0008150;GO:0005575;GO:0055114	-	gi|70996955|ref|XP_753232.1| DNA repair family protein [Aspergillus fumigatus Af293] &gt;gi|66850868|gb|EAL91194.1| DNA repair family protein [Aspergillus fumigatus Af293]	OrthologofA.nidulansFGSCA4:AN7782,A.nigerCBS513.88:An14g05590,A.oryzaeRIB40:AO090001000199,Aspergilluswentii:Aspwe1_0028859andAspergillussydowii:Aspsy1_0046329
Afu8g02140	382.688	254.489	510.887	2.0075	1.0054	7.50208e-12	9.02426e-11	Chr8_A_fumigatus_Af293	551658	554747	+	2978	Afu8g02140	GO:0005515;GO:0003674;GO:0008150;GO:0005575	-	gi|846910951|gb|KMK56850.1| ankyrin repeat protein [Aspergillus fumigatus Z5]	OrthologofA.nidulansFGSCA4:AN8767,A.fumigatusAf293:Afu3g02830,A.nigerCBS513.88:An10g00890,An04g07720,An02g09440andA.oryzaeRIB40:AO090011000172,AO090023000667
Afu4g01440	116.898	18.7173	215.079	11.4909	3.52242	8.09082e-12	9.70797e-11	Chr4_A_fumigatus_Af293	375719	377324	-	1503	Afu4g01440	GO:0005515;GO:0003674;GO:0008150;GO:0005575	-	gi|70981568|ref|XP_746313.1| glutathione S-transferase family protein [Aspergillus fumigatus Af293] &gt;gi|66843935|gb|EAL84275.1| glutathione S-transferase family protein [Aspergillus fumigatus Af293] &gt;gi|159122076|gb|EDP47199.1| glutathione S-transferase family protein [Aspergillus fumigatus A1163] &gt;gi|666435569|gb|KEY83009.1| glutathione S transferase [Aspergillus fumigatus var. RP-2014]…	PredictedglutathioneStransferase
Afu8g00500	73.598	13.4763	133.72	9.92259	3.31072	8.24887e-12	9.88517e-11	Chr8_A_fumigatus_Af293	108297	110585	-	2228	Afu8g00500	GO:0005575;GO:1902086;GO:0044550;GO:0003987;GO:0003824	K01908	gi|70983255|ref|XP_747155.1| acetate-CoA ligase [Aspergillus fumigatus Af293] &gt;gi|66844780|gb|EAL85117.1| acetate-CoA ligase, putative [Aspergillus fumigatus Af293]	Putativeacetate-CoAligase
Afu1g02080	2322.02	1540.38	3103.65	2.01486	1.01068	9.15082e-12	1.0884e-10	Chr1_A_fumigatus_Af293	612886	614055	-	1170	Afu1g02080	GO:0005575;GO:0008150;GO:0003674;GO:0003839	-	gi|70990218|ref|XP_749958.1| conserved hypothetical protein [Aspergillus fumigatus Af293] &gt;gi|66847590|gb|EAL87920.1| conserved hypothetical protein [Aspergillus fumigatus Af293]	OrthologofA.nidulansFGSCA4:AN0356,A.nigerCBS513.88:An01g06170,A.oryzaeRIB40:AO090005000887,Aspergilluswentii:Aspwe1_0098094andAspergillussydowii:Aspsy1_0085975
Afu2g17290	53.547	17.9126	89.1815	4.97871	2.31577	9.17078e-12	1.08942e-10	Chr2_A_fumigatus_Af293	4626523	4627837	-	1137	Afu2g17290	GO:0008150;GO:0005575;GO:0003674	-	gi|71002764|ref|XP_756063.1| hypothetical protein AFUA_2G17290 [Aspergillus fumigatus Af293] &gt;gi|66853701|gb|EAL94025.1| hypothetical protein AFUA_2G17290 [Aspergillus fumigatus Af293]	OrthologofAspergillusfumigatusA1163:AFUB_032940
Afu3g01990	165.274	93.7047	236.844	2.52755	1.33774	9.68095e-12	1.14716e-10	Chr3_A_fumigatus_Af293	490461	491041	+	414	Afu3g01990	GO:0046872;GO:0005575;GO:0016846	-	gi|146323177|ref|XP_748519.2| DUF636 domain protein [Aspergillus fumigatus Af293] &gt;gi|129556503|gb|EAL86481.2| DUF636 domain protein [Aspergillus fumigatus Af293] &gt;gi|159128348|gb|EDP53463.1| DUF636 domain protein [Aspergillus fumigatus A1163] &gt;gi|666432226|gb|KEY79813.1| hypothetical protein BA78_8254 [Aspergillus fumigatus var. RP-2014]	Hasdomain(s)withpredictedcarbon-sulfurlyaseactivityandroleinmetabolicprocess
Afu1g06470	93.9933	44.142	143.845	3.25868	1.70429	1.3075e-11	1.52473e-10	Chr1_A_fumigatus_Af293	1857195	1859566	+	2295	Afu1g06470	GO:0102121;GO:0005576;GO:0046512;GO:0046514;GO:0042759;GO:0017040	K12349	gi|70991094|ref|XP_750396.1| neutral/alkaline nonlysosomal ceramidase [Aspergillus fumigatus Af293] &gt;gi|66848028|gb|EAL88358.1| neutral/alkaline nonlysosomal ceramidase, putative [Aspergillus fumigatus Af293] &gt;gi|159130870|gb|EDP55983.1| neutral/alkaline nonlysosomal ceramidase, putative [Aspergillus fumigatus A1163] &gt;gi|846911227|gb|KMK57117.1| neutral/alkaline nonlysosomal ceramidase […	Ortholog(s)haveextracellularregionlocalization
Afu4g01060	274.658	174.204	375.112	2.15329	1.10654	1.38011e-11	1.60351e-10	Chr4_A_fumigatus_Af293	287471	288277	-	807	Afu4g01060	GO:0003674;GO:0008150;GO:0005575;GO:0016021	-	gi|146323569|ref|XP_746351.2| conserved hypothetical protein [Aspergillus fumigatus Af293] &gt;gi|129555245|gb|EAL84313.2| conserved hypothetical protein [Aspergillus fumigatus Af293] &gt;gi|159122039|gb|EDP47162.1| conserved hypothetical protein [Aspergillus fumigatus A1163]	OrthologofA.nidulansFGSCA4:AN6727,AN5371,AN0386,A.fumigatusAf293:Afu1g01610,Afu6g03180,Afu7g05880andA.nigerCBS513.88:An04g08650,An07g02000
Afu7g00380	1504.98	1003.3	2006.66	2.00007	1.00005	1.55746e-11	1.78995e-10	Chr7_A_fumigatus_Af293	106305	107526	-	594	Afu7g00380	GO:0008080;GO:0008150;GO:0005575	-	gi|70982726|ref|XP_746891.1| GNAT family acetyltransferase [Aspergillus fumigatus Af293] &gt;gi|66844515|gb|EAL84853.1| GNAT family acetyltransferase, putative [Aspergillus fumigatus Af293]	Hasdomain(s)withpredictedN-acetyltransferaseactivity
Afu4g10160	237.34	85.7518	388.928	4.53551	2.18126	1.59686e-11	1.83303e-10	Chr4_A_fumigatus_Af293	2649404	2652214	+	2671	Afu4g10160	GO:0006351;GO:0008270;GO:0003677;GO:0000981;GO:0034637;GO:0005634;GO:0042025;GO:0005982;GO:0043565;GO:0006355	-	gi|70993926|ref|XP_751810.1| C6 transcription factor (AmyR) [Aspergillus fumigatus Af293] &gt;gi|66849444|gb|EAL89772.1| C6 transcription factor (AmyR), putative [Aspergillus fumigatus Af293]	Ortholog(s)havesequence-specificDNAbinding,transcriptionregulatoryregionDNAbindingactivityandroleincellularcarbohydratebiosyntheticprocess,regulationoftranscription,DNA-templated,starchmetabolicprocess
Afu6g03630	41.1065	11.2259	70.9872	6.32352	2.66073	1.89569e-11	2.16822e-10	Chr6_A_fumigatus_Af293	792141	794205	-	1899	Afu6g03630	GO:0003824;GO:0031235;GO:0000038;GO:0005324;GO:0005575;GO:0044539;GO:0005777;GO:0004467;GO:0031957;GO:0005811	-	gi|146324323|ref|XP_747714.2| very-long-chain acyl-CoA synthetase family protein (CefD1), putative [Aspergillus fumigatus Af293] &gt;gi|129556249|gb|EAL85676.2| very-long-chain acyl-CoA synthetase family protein (CefD1), putative [Aspergillus fumigatus Af293]	Hasdomain(s)withpredictedcatalyticactivityandroleinmetabolicprocess
Afu2g00180	2358.78	1393.17	3324.39	2.38621	1.25472	1.99184e-11	2.27275e-10	Chr2_A_fumigatus_Af293	34410	37148	+	2383	Afu2g00180	GO:0016021;GO:0003333;GO:0008150;GO:0005575;GO:0015171;GO:0003674	-	gi|70988589|ref|XP_749154.1| neutral amino acid permease [Aspergillus fumigatus Af293] &gt;gi|66846785|gb|EAL87116.1| neutral amino acid permease [Aspergillus fumigatus Af293] &gt;gi|159128571|gb|EDP53685.1| neutral amino acid permease [Aspergillus fumigatus A1163]	OrthologofA.nidulansFGSCA4:AN2821,A.fumigatusAf293:Afu2g17480,A.nigerCBS513.88:An03g05360,An04g09420andA.oryzaeRIB40:AO090102000063,AO090009000716
Afu1g10170	48.545	15.7506	81.3394	5.1642	2.36854	2.0267e-11	2.307e-10	Chr1_A_fumigatus_Af293	2618342	2619539	-	1055	Afu1g10170	GO:0003674;GO:0005575;GO:0008150	K00477	gi|846915298|gb|KMK61101.1| hypothetical protein Y699_08251 [Aspergillus fumigatus Z5]	OrthologofA.nidulansFGSCA4:AN1262,A.oryzaeRIB40:AO090038000416,Aspergilluswentii:Aspwe1_0048985,Aspergillussydowii:Aspsy1_0025487andAspergillusterreusNIH2624:ATET_00162
Afu1g13800	2484.39	1354.64	3614.15	2.66798	1.41575	2.10591e-11	2.38578e-10	Chr1_A_fumigatus_Af293	3683819	3686501	-	2488	Afu1g13800	-	-	gi|70995990|ref|XP_752750.1| MFS multidrug transporter [Aspergillus fumigatus Af293] &gt;gi|66850385|gb|EAL90712.1| MFS multidrug transporter, putative [Aspergillus fumigatus Af293]	MFSmultidrugtransporter
Afu6g02550	639.993	413.328	866.659	2.09678	1.06818	2.15797e-11	2.43608e-10	Chr6_A_fumigatus_Af293	483780	485690	+	1794	Afu6g02550	-	K16075	gi|70984633|ref|XP_747823.1| magnesium ion transporter (Mrs2) [Aspergillus fumigatus Af293] &gt;gi|74667363|sp|Q4WCV3.1|MRS2_ASPFU RecName: Full=Mitochondrial inner membrane magnesium transporter mrs2; AltName: Full=RNA-splicing protein mrs2; Flags: Precursor &gt;gi|66845450|gb|EAL85785.1| magnesium ion transporter (Mrs2), putative [Aspergillus fumigatus Af293] &gt;gi|159122605|gb|EDP47726.1| mag…	Ortholog(s)havemitochondrionlocalization
Afu2g01150	308.901	204.561	413.241	2.02013	1.01445	2.25446e-11	2.54199e-10	Chr2_A_fumigatus_Af293	267182	267817	-	636	Afu2g01150	GO:0003674;GO:0008150;GO:0005575	-	gi|70988795|ref|XP_749251.1| conserved hypothetical protein [Aspergillus fumigatus Af293] &gt;gi|66846882|gb|EAL87213.1| conserved hypothetical protein [Aspergillus fumigatus Af293] &gt;gi|159128665|gb|EDP53779.1| conserved hypothetical protein [Aspergillus fumigatus A1163] &gt;gi|846916529|gb|KMK62299.1| hypothetical protein Y699_04682 [Aspergillus fumigatus Z5]	OrthologofA.nidulansFGSCA4:AN10998,AN10969,A.fumigatusAf293:Afu3g01930,A.nigerCBS513.88:An09g03620,An05g01520andA.oryzaeRIB40:AO090012000323,AO090701000385
Afu8g07280	14.0266	0	28.0532	Inf	Inf	2.30225e-11	2.59282e-10	Chr8_A_fumigatus_Af293	1788034	1790403	-	2094	Afu8g07280	GO:0042025;GO:0005634;GO:0006355;GO:0000981;GO:0003677;GO:0008270	-	gi|70984008|ref|XP_747529.1| C6 transcription factor [Aspergillus fumigatus Af293] &gt;gi|66845155|gb|EAL85491.1| C6 transcription factor, putative [Aspergillus fumigatus Af293]	Hasdomain(s)withpredictedRNApolymeraseIItranscriptionfactoractivity,sequence-specificDNAbinding,zincionbindingactivity,roleinregulationoftranscription,DNA-templatedandnucleuslocalization
Afu7g00340	620.81	351.82	889.799	2.52913	1.33864	2.38906e-11	2.68425e-10	Chr7_A_fumigatus_Af293	97754	99113	-	1305	Afu7g00340	GO:0008150;GO:0005575	-	gi|846909816|gb|KMK55748.1| metallo-beta-lactamase domain-containing protein [Aspergillus fumigatus Z5]	Hasdomain(s)withpredictedhydrolaseactivity
Afu7g08650	169.129	97.6235	240.635	2.46493	1.30155	2.54785e-11	2.85257e-10	Chr7_A_fumigatus_Af293	2048839	2055061	-	5778	Afu7g08650	GO:0008150;GO:0005575	-	gi|159123450|gb|EDP48569.1| conserved hypothetical protein [Aspergillus fumigatus A1163]	Hasdomain(s)withpredictedATPbindingactivity
Afu5g00840	1878.65	1186.92	2570.38	2.16559	1.11476	2.57343e-11	2.87629e-10	Chr5_A_fumigatus_Af293	230969	232898	-	1482	Afu5g00840	GO:0005575;GO:0008150;GO:0003674	-	gi|846913028|gb|KMK58856.1| hypothetical protein Y699_00057 [Aspergillus fumigatus Z5]	OrthologofA.nidulansFGSCA4:AN5639,AN2587,AN9444,AN7395,A.nigerCBS513.88:An03g01000,A.oryzaeRIB40:AO090102000018andAspergilluswentii:Aspwe1_0065350,Aspwe1_0153928,Aspwe1_0178709
Afu3g00660	887.644	280.275	1495.01	5.33409	2.41524	2.86924e-11	3.19739e-10	Chr3_A_fumigatus_Af293	149473	149691	-	171	Afu3g00660	GO:0005575;GO:0008150;GO:0003674	-	gi|70985763|ref|XP_748387.1| conserved hypothetical protein [Aspergillus fumigatus Af293] &gt;gi|66846016|gb|EAL86349.1| conserved hypothetical protein [Aspergillus fumigatus Af293] &gt;gi|159128478|gb|EDP53593.1| conserved hypothetical protein [Aspergillus fumigatus A1163] &gt;gi|846912943|gb|KMK58795.1| hypothetical protein Y699_08022 [Aspergillus fumigatus Z5]	OrthologofA.nidulansFGSCA4:AN11083,A.nigerCBS513.88:An03g00720,Aspergilluswentii:Aspwe1_0055457andAspergillussydowii:Aspsy1_0049802
Afu3g01530	55.2212	19.3455	91.097	4.70894	2.2354	3.17844e-11	3.5215e-10	Chr3_A_fumigatus_Af293	387987	390053	+	2067	Afu3g01530	GO:0009395;GO:0008150;GO:0016788;GO:0005575;GO:0016021;GO:0003824	K01114	gi|70985939|ref|XP_748474.1| phosphatidylglycerol specific phospholipase [Aspergillus fumigatus Af293] &gt;gi|66846103|gb|EAL86436.1| phosphatidylglycerol specific phospholipase, putative [Aspergillus fumigatus Af293]	PutativephospholipaseC
Afu3g03930	72.0227	8.17055	135.875	16.6298	4.0557	3.36405e-11	3.71409e-10	Chr3_A_fumigatus_Af293	1122774	1124824	+	1888	Afu3g03930	GO:0020037;GO:0016705;GO:0005575;GO:0005506;GO:0055114;GO:0004497	-	gi|70986438|ref|XP_748713.1| cytochrome P450 monooxygenase [Aspergillus fumigatus Af293] &gt;gi|66846342|gb|EAL86675.1| cytochrome P450 monooxygenase, putative [Aspergillus fumigatus Af293] &gt;gi|666432960|gb|KEY80526.1| cytochrome P450 monooxygenase [Aspergillus fumigatus var. RP-2014]	PutativecytochromeP450monooxygenase
Afu4g14790	35.7639	8.05105	63.4767	7.88427	2.97898	3.48684e-11	3.84076e-10	Chr4_A_fumigatus_Af293	3900538	3902061	+	1524	Afu4g14790	-	K22726	gi|70993012|ref|XP_751354.1| cytochrome P450 monooxygenase [Aspergillus fumigatus Af293] &gt;gi|66848988|gb|EAL89316.1| cytochrome P450 monooxygenase, putative [Aspergillus fumigatus Af293]	PutativecytochromeP450monooxygenase
Afu2g01310	157.324	90.4235	224.225	2.47972	1.31018	4.19807e-11	4.5871e-10	Chr2_A_fumigatus_Af293	316120	316971	-	783	Afu2g01310	GO:0044550;GO:0005575;GO:0005634;GO:0008150;GO:0005737;GO:0003674	-	gi|146322745|ref|XP_749267.2| EF-hand calcium-binding domain protein [Aspergillus fumigatus Af293] &gt;gi|129556781|gb|EAL87229.2| EF-hand calcium-binding domain protein, putative [Aspergillus fumigatus Af293] &gt;gi|159128681|gb|EDP53795.1| EF-hand calcium-binding domain protein, putative [Aspergillus fumigatus A1163]	OrthologofA.nidulansFGSCA4:AN10993,A.nigerCBS513.88:An03g05110,A.oryzaeRIB40:AO090701000405,NeosartoryafischeriNRRL181:NFIA_033610andAspergilluswentii:Aspwe1_0173185
Afu3g02760	59.0197	20.6696	97.3697	4.71078	2.23597	5.20731e-11	5.63181e-10	Chr3_A_fumigatus_Af293	715591	720196	+	3855	Afu3g02760	GO:0016887;GO:0055085;GO:0042626;GO:0005524;GO:0016021;GO:0044550	K05658	gi|70986207|ref|XP_748598.1| ABC multidrug transporter [Aspergillus fumigatus Af293] &gt;gi|66846227|gb|EAL86560.1| ABC multidrug transporter, putative [Aspergillus fumigatus Af293]	PutativeMDR1familyABCtransporter
Afu7g05550	54.9259	19.8705	89.9813	4.52838	2.179	5.25383e-11	5.67569e-10	Chr7_A_fumigatus_Af293	1346761	1349592	+	2657	Afu7g05550	GO:0005310;GO:0022857;GO:0055085;GO:0046943;GO:0046942;GO:0008643;GO:0016021;GO:0006835;GO:0005886;GO:0015355;GO:0035879	K08178	gi|70986936|ref|XP_748954.1| sugar transporter family protein [Aspergillus fumigatus Af293] &gt;gi|66846584|gb|EAL86916.1| sugar transporter family protein [Aspergillus fumigatus Af293] &gt;gi|159123276|gb|EDP48396.1| sugar transporter family protein [Aspergillus fumigatus A1163] &gt;gi|666427839|gb|KEY75496.1| sugar transporter [Aspergillus fumigatus var. RP-2014] &gt;gi|846910232|gb|KMK56159.1|…	Ortholog(s)havedicarboxylicacidtransmembranetransporteractivity,roleindicarboxylicacidtransportandplasmamembranelocalization
Afu4g08630	43.992	13.7895	74.1945	5.38052	2.42774	5.41171e-11	5.83963e-10	Chr4_A_fumigatus_Af293	2241379	2242932	+	1497	Afu4g08630	-	-	gi|146323759|ref|XP_751964.2| phytase [Aspergillus fumigatus Af293] &gt;gi|129557550|gb|EAL89926.2| phytase [Aspergillus fumigatus Af293] &gt;gi|159125123|gb|EDP50240.1| phytase [Aspergillus fumigatus A1163]	Putativephytase
Afu2g12650	82.6341	37.1089	128.159	3.4536	1.7881	7.47578e-11	7.9147e-10	Chr2_A_fumigatus_Af293	3253806	3256695	-	2780	Afu2g12650	GO:0046872;GO:0005575;GO:0016846	-	gi|71001832|ref|XP_755597.1| DUF636 domain protein [Aspergillus fumigatus Af293] &gt;gi|66853235|gb|EAL93559.1| DUF636 domain protein [Aspergillus fumigatus Af293] &gt;gi|159129656|gb|EDP54770.1| DUF636 domain protein [Aspergillus fumigatus A1163] &gt;gi|846915978|gb|KMK61762.1| hypothetical protein Y699_02603 [Aspergillus fumigatus Z5]	Hasdomain(s)withpredictedcarbon-sulfurlyaseactivityandroleinmetabolicprocess
Afu1g07555	45.4392	13.67	77.2084	5.64802	2.49775	7.77142e-11	8.20948e-10	Chr1_A_fumigatus_Af293	2125768	2126931	-	1164	Afu1g07555	GO:0016579;GO:0006511;GO:0005575	-	gi|146322527|ref|XP_001481714.1| ubiquitin-specific protease [Aspergillus fumigatus Af293] &gt;gi|129557060|gb|EBA27347.1| ubiquitin-specific protease, putative [Aspergillus fumigatus Af293]	Hasdomain(s)withpredictedubiquitinylhydrolaseactivityandroleinproteindeubiquitination,ubiquitin-dependentproteincatabolicprocess
Afu5g01200	35.8687	8.90309	62.8342	7.05758	2.81917	7.79333e-11	8.22352e-10	Chr5_A_fumigatus_Af293	299899	301571	-	1512	Afu5g01200	-	-	gi|70985432|ref|XP_748222.1| carboxypeptidase S1 [Aspergillus fumigatus Af293] &gt;gi|66845850|gb|EAL86184.1| carboxypeptidase S1, putative [Aspergillus fumigatus Af293]	PutativecarboxypeptidaseS1
Afu2g00240	95.7596	44.2432	147.276	3.32878	1.735	7.90579e-11	8.32377e-10	Chr2_A_fumigatus_Af293	49434	50495	+	912	Afu2g00240	-	-	gi|146322704|ref|XP_749160.2| conserved hypothetical protein [Aspergillus fumigatus Af293] &gt;gi|129556761|gb|EAL87122.2| conserved hypothetical protein [Aspergillus fumigatus Af293] &gt;gi|159128577|gb|EDP53691.1| conserved hypothetical protein [Aspergillus fumigatus A1163]	Hasdomain(s)withpredictedcatalyticactivity,roleinRNAmetabolicprocessandintracellularlocalization
Afu2g08480	756.399	467.765	1045.03	2.2341	1.15969	8.07413e-11	8.48228e-10	Chr2_A_fumigatus_Af293	2187046	2189179	+	2134	Afu2g08480	-	K17678	gi|71001004|ref|XP_755183.1| ATP-dependent RNA helicase Mrh4 [Aspergillus fumigatus Af293] &gt;gi|74675746|sp|Q4X1X0.1|MRH4_ASPFU RecName: Full=ATP-dependent RNA helicase mrh4, mitochondrial; Flags: Precursor &gt;gi|66852821|gb|EAL93145.1| ATP-dependent RNA helicase Mrh4, putative [Aspergillus fumigatus Af293] &gt;gi|159129273|gb|EDP54387.1| ATP-dependent RNA helicase Mrh4, putative [Aspergillus …	ATP-dependentRNAhelicase
Afu4g00400	62.5908	25.0857	100.096	3.99015	1.99644	8.55236e-11	8.96494e-10	Chr4_A_fumigatus_Af293	105040	106159	+	1120	Afu4g00400	GO:0005575	-	gi|666431313|gb|KEY78921.1| O methyltransferase [Aspergillus fumigatus var. RP-2014]	Hasdomain(s)withpredictedmethyltransferaseactivityandroleinmetabolicprocess
Afu8g07330	37.1207	9.86579	64.3755	6.52512	2.70601	8.74141e-11	9.133e-10	Chr8_A_fumigatus_Af293	1797059	1798170	+	1059	Afu8g07330	GO:0016491	-	gi|70984018|ref|XP_747534.1| isoflavone reductase family protein (CipA) [Aspergillus fumigatus Af293] &gt;gi|66845160|gb|EAL85496.1| isoflavone reductase family protein (CipA), putative [Aspergillus fumigatus Af293]	Hasdomain(s)withpredictedNADbinding,oxidoreductaseactivity,actingonthealdehydeoroxogroupofdonors,NADorNADPasacceptoractivityandroleincellularaminoacidmetabolicprocess,oxidation-reductionprocess
Afu6g00500	132.314	72.1555	192.473	2.66748	1.41548	8.98888e-11	9.37103e-10	Chr6_A_fumigatus_Af293	123693	124652	+	960	Afu6g00500	GO:0005576;GO:0005575;GO:0008150;GO:0000272;GO:0016977	-	gi|70981446|ref|XP_731505.1| chitosanase [Aspergillus fumigatus Af293] &gt;gi|66843874|gb|EAL84215.1| chitosanase, putative [Aspergillus fumigatus Af293] &gt;gi|846909492|gb|KMK55445.1| chitosanase [Aspergillus fumigatus Z5]	Putativechitosanase
Afu3g00560	169.094	99.7338	238.454	2.39091	1.25756	9.60716e-11	1.00047e-09	Chr3_A_fumigatus_Af293	118638	120872	+	2235	Afu3g00560	GO:0030170;GO:0005575;GO:0008150;GO:0030151;GO:0003824	-	gi|70985741|ref|XP_748376.1| conserved hypothetical protein [Aspergillus fumigatus Af293] &gt;gi|66846005|gb|EAL86338.1| conserved hypothetical protein [Aspergillus fumigatus Af293] &gt;gi|159128489|gb|EDP53604.1| conserved hypothetical protein [Aspergillus fumigatus A1163] &gt;gi|666436620|gb|KEY83913.1| hypothetical protein BA78_7558 [Aspergillus fumigatus var. RP-2014] &gt;gi|846912553|gb|KMK5…	Hasdomain(s)withpredictedcatalyticactivity,molybdenumionbinding,pyridoxalphosphatebindingactivity
Afu8g06880	830.715	375.38	1286.05	3.426	1.77652	1.0071e-10	1.04506e-09	Chr8_A_fumigatus_Af293	1687500	1690053	-	2442	Afu8g06880	-	K01051	gi|70983922|ref|XP_747487.1| pectin methylesterase [Aspergillus fumigatus Af293] &gt;gi|74666996|sp|Q4WBT5.1|PMEA_ASPFU RecName: Full=Probable pectinesterase A; AltName: Full=Pectin methylesterase A; Flags: Precursor &gt;gi|296439719|sp|B0Y9F9.1|PMEA_ASPFC RecName: Full=Probable pectinesterase A; AltName: Full=Pectin methylesterase A; Flags: Precursor &gt;gi|66845113|gb|EAL85449.1| pectin methyle…	Ortholog(s)havepectinesteraseactivityandroleinpectincatabolicprocess
Afu5g07880	145.575	78.2592	212.891	2.72033	1.44378	1.24508e-10	1.27161e-09	Chr5_A_fumigatus_Af293	1975145	1978137	+	2880	Afu5g07880	-	K04627	gi|70998246|ref|XP_753848.1| a-pheromone receptor PreA [Aspergillus fumigatus Af293] &gt;gi|66851484|gb|EAL91810.1| a-pheromone receptor PreA [Aspergillus fumigatus Af293] &gt;gi|159126415|gb|EDP51531.1| a-pheromone receptor PreA [Aspergillus fumigatus A1163] &gt;gi|846913607|gb|KMK59435.1| a-pheromone receptor PreA [Aspergillus fumigatus Z5]	Putativepheromonereceptor,G-proteincoupledreceptortype
Afu5g06670	94.6027	46.8061	142.399	3.04233	1.60518	1.28957e-10	1.31563e-09	Chr5_A_fumigatus_Af293	1637974	1640964	+	2821	Afu5g06670	GO:0005575;GO:0008150;GO:0003674	-	gi|952548693|dbj|GAQ09136.1| hypothetical protein ALT_6457 [Aspergillus lentulus]	OrthologofA.nidulansFGSCA4:AN2249,A.nigerCBS513.88:An17g00940,A.oryzaeRIB40:AO090701000204,Aspergilluswentii:Aspwe1_0099978andAspergillussydowii:Aspsy1_0026878
Afu6g08400	20.976	2.57242	39.3795	15.3084	3.93625	1.31131e-10	1.33496e-09	Chr6_A_fumigatus_Af293	1966763	1966891	+	129	Afu6g08400	GO:0005575;GO:0008150;GO:0003674	-	gi|70991761|ref|XP_750729.1| conserved hypothetical protein [Aspergillus fumigatus Af293] &gt;gi|66848362|gb|EAL88691.1| conserved hypothetical protein [Aspergillus fumigatus Af293] &gt;gi|159124291|gb|EDP49409.1| conserved hypothetical protein [Aspergillus fumigatus A1163]	OrthologofAspergillusfumigatusA1163:AFUB_074360
Afu1g01160	51.2704	18.3722	84.1685	4.58131	2.19576	1.3557e-10	1.37283e-09	Chr1_A_fumigatus_Af293	406882	408853	-	1761	Afu1g01160	GO:0016787;GO:0000166;GO:0005575;GO:0009166	-	gi|146322327|ref|XP_749865.2| 5&apos;-nucleotidase [Aspergillus fumigatus Af293] &gt;gi|129556962|gb|EAL87827.2| 5&apos;-nucleotidase, putative [Aspergillus fumigatus Af293]	Hasdomain(s)withpredictedhydrolaseactivityandroleinnucleotidecatabolicprocess
Afu2g01180	188.124	113.981	262.267	2.30097	1.20224	1.46766e-10	1.48148e-09	Chr2_A_fumigatus_Af293	274856	277899	+	2969	Afu2g01180	GO:0016614;GO:0050660;GO:0055114;GO:0005575	K19069	gi|70988801|ref|XP_749254.1| cellobiose dehydrogenase [Aspergillus fumigatus Af293] &gt;gi|66846885|gb|EAL87216.1| cellobiose dehydrogenase, putative [Aspergillus fumigatus Af293] &gt;gi|159128668|gb|EDP53782.1| cellobiose dehydrogenase, putative [Aspergillus fumigatus A1163]	Hasdomain(s)withpredictedflavinadeninedinucleotidebinding,oxidoreductaseactivity,actingonCH-OHgroupofdonorsactivityandroleinoxidation-reductionprocess
Afu7g01780	260.848	115.504	406.192	3.5167	1.81422	1.52133e-10	1.53079e-09	Chr7_A_fumigatus_Af293	474282	475067	-	414	Afu7g01780	GO:0005575;GO:0008150;GO:0003674	-	gi|70982452|ref|XP_746754.1| hypothetical protein AFUA_7G01780 [Aspergillus fumigatus Af293] &gt;gi|66844378|gb|EAL84716.1| hypothetical protein AFUA_7G01780 [Aspergillus fumigatus Af293] &gt;gi|159123006|gb|EDP48126.1| hypothetical protein AFUB_088360 [Aspergillus fumigatus A1163]	OrthologofAspergillusfumigatusA1163:AFUB_088360
Afu3g13940	204.672	126.209	283.136	2.2434	1.16568	1.5681e-10	1.57619e-09	Chr3_A_fumigatus_Af293	3698903	3703206	-	4169	Afu3g13940	GO:0016021;GO:0008150;GO:0005575;GO:0003674	-	gi|70999017|ref|XP_754230.1| DUF1212 domain membrane protein Prm10 [Aspergillus fumigatus Af293] &gt;gi|66851867|gb|EAL92192.1| DUF1212 domain membrane protein Prm10, putative [Aspergillus fumigatus Af293] &gt;gi|159127248|gb|EDP52363.1| DUF1212 domain membrane protein Prm10, putative [Aspergillus fumigatus A1163]	Ortholog(s)haveendoplasmicreticulumlocalization
Afu2g13650	198.189	122.55	273.828	2.23442	1.1599	1.80065e-10	1.79857e-09	Chr2_A_fumigatus_Af293	3552195	3553450	-	1204	Afu2g13650	GO:0005654;GO:0070260;GO:0006302;GO:0004519;GO:0005737;GO:0003697;GO:0008150;GO:0016605;GO:0005575;GO:0004527;GO:0003674	K19619	gi|71002034|ref|XP_755698.1| endonuclease/exonuclease/phosphatase family protein [Aspergillus fumigatus Af293] &gt;gi|66853336|gb|EAL93660.1| endonuclease/exonuclease/phosphatase family protein [Aspergillus fumigatus Af293]	OrthologofA.nidulansFGSCA4:AN2637,A.oryzaeRIB40:AO090001000291,AO090005001139,AO090026000243,Aspergilluswentii:Aspwe1_0045467andAspergillussydowii:Aspsy1_0035381,Aspsy1_0047966
Afu1g14860	174.817	105.218	244.416	2.32295	1.21596	1.95408e-10	1.93539e-09	Chr1_A_fumigatus_Af293	3982268	3985537	-	3104	Afu1g14860	GO:0000790;GO:0045944;GO:0000122;GO:0005667;GO:0000981;GO:0010033;GO:0000978;GO:0005575;GO:0005654	-	gi|70996200|ref|XP_752855.1| bZIP transcription factor [Aspergillus fumigatus Af293] &gt;gi|66850490|gb|EAL90817.1| bZIP transcription factor, putative [Aspergillus fumigatus Af293] &gt;gi|159131608|gb|EDP56721.1| bZIP transcription factor, putative [Aspergillus fumigatus A1163] &gt;gi|666431712|gb|KEY79310.1| transcription factor bZIP [Aspergillus fumigatus var. RP-2014] &gt;gi|846909766|gb|KMK5…	Hasdomain(s)withpredictedsequence-specificDNAbinding,transcriptionfactoractivity,sequence-specificDNAbindingactivityandroleinregulationoftranscription,DNA-templated
Afu5g10210	61.6999	24.0658	99.334	4.1276	2.0453	1.99161e-10	1.96871e-09	Chr5_A_fumigatus_Af293	2621632	2622486	-	855	Afu5g10210	GO:0003674;GO:0044550;GO:0016021;GO:0005575;GO:0008150	-	gi|70997770|ref|XP_753619.1| conserved hypothetical protein [Aspergillus fumigatus Af293] &gt;gi|66851255|gb|EAL91581.1| conserved hypothetical protein [Aspergillus fumigatus Af293]	hypotheticalprotein
Afu4g01160	110.43	57.9485	162.911	2.81131	1.49124	2.08246e-10	2.05637e-09	Chr4_A_fumigatus_Af293	312142	315330	-	3189	Afu4g01160	GO:0005694;GO:0003674;GO:0008150;GO:0005575	-	gi|70981624|ref|XP_746341.1| von Willebrand domain protein [Aspergillus fumigatus Af293] &gt;gi|66843963|gb|EAL84303.1| von Willebrand domain protein [Aspergillus fumigatus Af293]	OrthologofA.nidulansFGSCA4:AN5364,A.fumigatusAf293:Afu2g12780,NeosartoryafischeriNRRL181:NFIA_044160,NFIA_087930andAspergilluswentii:Aspwe1_0097047
Afu8g07320	41.2229	12.7896	69.6561	5.44629	2.44527	2.14755e-10	2.11627e-09	Chr8_A_fumigatus_Af293	1795806	1796768	-	908	Afu8g07320	GO:0003674;GO:0005575;GO:0008150	-	gi|70984016|ref|XP_747533.1| nucleoside-diphosphate-sugar epimerase [Aspergillus fumigatus Af293] &gt;gi|66845159|gb|EAL85495.1| nucleoside-diphosphate-sugar epimerase, putative [Aspergillus fumigatus Af293] &gt;gi|159123488|gb|EDP48607.1| nucleoside-diphosphate-sugar epimerase, putative [Aspergillus fumigatus A1163]	OrthologofA.nidulansFGSCA4:AN5841,AN8634,Aspergilluswentii:Aspwe1_0062778,Aspergillussydowii:Aspsy1_0048400andAspergillusterreusNIH2624:ATET_08649
Afu8g04290	230.942	147.153	314.731	2.1388	1.0968	2.252e-10	2.20779e-09	Chr8_A_fumigatus_Af293	953292	956803	-	3133	Afu8g04290	GO:0008150;GO:0005575;GO:0003674	-	gi|846910837|gb|KMK56736.1| C2H2 type zinc finger domain-containing protein [Aspergillus fumigatus Z5]	OrthologofA.nidulansFGSCA4:AN1438,AspergillusfumigatusA1163:AFUB_083260andAspergillussydowii:Aspsy1_0142928
Afu5g14000	1506.15	296.907	2715.4	9.14563	3.19308	2.27027e-10	2.22342e-09	Chr5_A_fumigatus_Af293	3659835	3661209	-	1215	Afu5g14000	GO:0008709;GO:0005575	-	gi|70997005|ref|XP_753257.1| oxidoreductase, short chain dehydrogenase/reductase family [Aspergillus fumigatus Af293] &gt;gi|66850893|gb|EAL91219.1| oxidoreductase, short chain dehydrogenase/reductase family [Aspergillus fumigatus Af293] &gt;gi|159127015|gb|EDP52131.1| oxidoreductase, short chain dehydrogenase/reductase family [Aspergillus fumigatus A1163] &gt;gi|846917109|gb|KMK62879.1| oxidored…	Hasdomain(s)withpredictedoxidoreductaseactivityandroleinmetabolicprocess
Afu6g13080	40.0955	12.2565	67.9346	5.54275	2.4706	2.5226e-10	2.45041e-09	Chr6_A_fumigatus_Af293	3302476	3307584	+	4529	Afu6g13080	GO:0051321;GO:0003676;GO:1990166;GO:0006268;GO:0032406;GO:0005634;GO:0005524;GO:0007131;GO:0007129;GO:0003678;GO:0000404	K15271	gi|70992673|ref|XP_751185.1| DEAD/DEAH box DNA helicase (Mer3) [Aspergillus fumigatus Af293] &gt;gi|66848818|gb|EAL89147.1| DEAD/DEAH box DNA helicase (Mer3), putative [Aspergillus fumigatus Af293]	Ortholog(s)haveDNAhelicaseactivity,roleinDNAunwindinginvolvedinDNAreplication,reciprocalmeioticrecombination,synapsisandnucleuslocalization
Afu1g02580	2981.75	1874.99	4088.5	2.18054	1.12469	2.57785e-10	2.49392e-09	Chr1_A_fumigatus_Af293	752149	754061	+	1913	Afu1g02580	GO:0009435;GO:0016787;GO:0004061;GO:0005575	K24279	gi|70990318|ref|XP_750008.1| lipase [Aspergillus fumigatus Af293] &gt;gi|66847640|gb|EAL87970.1| lipase, putative [Aspergillus fumigatus Af293]	Putativelipase
Afu3g12620	171.02	103.578	238.463	2.30225	1.20305	2.74624e-10	2.64878e-09	Chr3_A_fumigatus_Af293	3346987	3348023	+	975	Afu3g12620	GO:0042318;GO:0050640;GO:0016746;GO:0005575	K19200	gi|70999280|ref|XP_754359.1| acyl-CoA:6-aminopenicillanic-acid-acyltransferase [Aspergillus fumigatus Af293] &gt;gi|66851996|gb|EAL92321.1| acyl-CoA:6-aminopenicillanic-acid-acyltransferase, putative [Aspergillus fumigatus Af293] &gt;gi|666430550|gb|KEY78172.1| acyl CoA:6 aminopenicillanic acid acyltransferase [Aspergillus fumigatus var. RP-2014]	Ortholog(s)haveisopenicillin-NN-acyltransferaseactivityandroleinpenicillinbiosyntheticprocess
Afu8g05960	476.539	270.879	682.2	2.51847	1.33255	3.13935e-10	3.00063e-09	Chr8_A_fumigatus_Af293	1411883	1413124	-	1155	Afu8g05960	GO:0016020;GO:0003674;GO:0008150;GO:0005575	-	gi|846910679|gb|KMK56578.1| integral membrane protein [Aspergillus fumigatus Z5]	OrthologofA.oryzaeRIB40:AO090102000021,NeosartoryafischeriNRRL181:NFIA_098740,AspergillusfumigatusA1163:AFUB_081570andAspergillusclavatusNRRL1:ACLA_059370
Afu7g04540	31.8722	7.58328	56.1612	7.40593	2.88868	3.55172e-10	3.37449e-09	Chr7_A_fumigatus_Af293	1034454	1035840	+	1331	Afu7g04540	GO:0008874;GO:0016491;GO:0005575	-	gi|70987152|ref|XP_749056.1| short chain dehydrogenase/reductase family [Aspergillus fumigatus Af293] &gt;gi|66846686|gb|EAL87018.1| short chain dehydrogenase/reductase family [Aspergillus fumigatus Af293] &gt;gi|159123173|gb|EDP48293.1| short chain dehydrogenase/reductase family [Aspergillus fumigatus A1163]	Hasdomain(s)withpredictedoxidoreductaseactivityandroleinmetabolicprocess
Afu1g10160	14.931	0	29.8621	Inf	Inf	3.59163e-10	3.40562e-09	Chr1_A_fumigatus_Af293	2616383	2617348	+	966	Afu1g10160	GO:0016021;GO:0008150;GO:0016765	-	gi|70995239|ref|XP_752382.1| conserved hypothetical protein [Aspergillus fumigatus Af293] &gt;gi|66850017|gb|EAL90344.1| conserved hypothetical protein [Aspergillus fumigatus Af293] &gt;gi|159131136|gb|EDP56249.1| conserved hypothetical protein [Aspergillus fumigatus A1163]	Hasdomain(s)withpredictedprenyltransferaseactivityandintegralcomponentofmembranelocalization
Afu7g04950	85.7176	39.7379	131.697	3.31415	1.72864	3.95923e-10	3.74673e-09	Chr7_A_fumigatus_Af293	1165735	1166681	-	846	Afu7g04950	GO:0016787;GO:0005575;GO:0006629	-	gi|70987066|ref|XP_749015.1| lipase [Aspergillus fumigatus Af293] &gt;gi|66846645|gb|EAL86977.1| lipase, putative [Aspergillus fumigatus Af293] &gt;gi|159123215|gb|EDP48335.1| lipase, putative [Aspergillus fumigatus A1163]	Hasdomain(s)withpredictedtriglyceridelipaseactivityandroleinlipidmetabolicprocess
Afu6g07250	89.2126	44.333	134.092	3.02466	1.59677	4.10401e-10	3.87606e-09	Chr6_A_fumigatus_Af293	1628743	1630395	-	1589	Afu6g07250	GO:0005575;GO:0008150;GO:0003674	-	gi|159124176|gb|EDP49294.1| conserved hypothetical protein [Aspergillus fumigatus A1163] &gt;gi|846917308|gb|KMK63055.1| hypothetical protein Y699_03885 [Aspergillus fumigatus Z5]	OrthologofA.nidulansFGSCA4:AN5191,A.nigerCBS513.88:An07g09220,A.oryzaeRIB40:AO090005001576,NeosartoryafischeriNRRL181:NFIA_052930andAspergilluswentii:Aspwe1_0040868
Afu2g15380	672.971	447.375	898.566	2.00853	1.00614	4.4548e-10	4.19076e-09	Chr2_A_fumigatus_Af293	4067031	4069542	-	1806	Afu2g15380	GO:0016021;GO:0008150;GO:0005575;GO:0003674	-	gi|71002384|ref|XP_755873.1| hypothetical protein AFUA_2G15380 [Aspergillus fumigatus Af293] &gt;gi|66853511|gb|EAL93835.1| hypothetical protein AFUA_2G15380 [Aspergillus fumigatus Af293] &gt;gi|159129929|gb|EDP55043.1| hypothetical protein AFUB_031040 [Aspergillus fumigatus A1163]	OrthologofAspergillusfumigatusA1163:AFUB_031040
Afu6g08650	499.001	327.875	670.128	2.04386	1.03129	4.66379e-10	4.37443e-09	Chr6_A_fumigatus_Af293	2047524	2048234	+	711	Afu6g08650	GO:0008150;GO:0005575;GO:0003674	-	gi|70991811|ref|XP_750754.1| hypothetical protein AFUA_6G08650 [Aspergillus fumigatus Af293] &gt;gi|66848387|gb|EAL88716.1| hypothetical protein AFUA_6G08650 [Aspergillus fumigatus Af293]	OrthologofA.nidulansFGSCA4:AN12388,AspergillusflavusNRRL3357:AFL2T_09170,NeosartoryafischeriNRRL181:NFIA_054300andAspergillusversicolor:Aspve1_0083813
Afu4g00760	117.889	65.1015	170.677	2.6217	1.3905	5.64029e-10	5.24393e-09	Chr4_A_fumigatus_Af293	203502	204973	-	1332	Afu4g00760	GO:0003674;GO:0005575;GO:0008150	-	gi|70981702|ref|XP_746380.1| conserved hypothetical protein [Aspergillus fumigatus Af293] &gt;gi|66844002|gb|EAL84342.1| conserved hypothetical protein [Aspergillus fumigatus Af293] &gt;gi|159122013|gb|EDP47136.1| conserved hypothetical protein [Aspergillus fumigatus A1163]	OrthologofA.nidulansFGSCA4:AN6409,A.oryzaeRIB40:AO090020000610,AspergillusflavusNRRL3357:AFL2T_10736andNeosartoryafischeriNRRL181:NFIA_044890
Afu4g14390	2624.7	924.395	4325	4.67874	2.22612	6.4589e-10	5.9875e-09	Chr4_A_fumigatus_Af293	3803752	3805443	-	1659	Afu4g14390	GO:0008150;GO:0005575;GO:0003677;GO:0003676	-	gi|118505102|gb|ABL01497.1| transposase [Aspergillus fumigatus]	PredictedDDE1transposon-relatedORF
Afu7g06460	211.625	136.116	287.134	2.10948	1.07688	6.64464e-10	6.14774e-09	Chr7_A_fumigatus_Af293	1580920	1581957	-	1038	Afu7g06460	GO:0005737;GO:0004364;GO:0005575;GO:0008150;GO:0005515;GO:0003674	K07393	gi|70986750|ref|XP_748864.1| cell wall organization protein/glutathione transferase (Gto3), putative [Aspergillus fumigatus Af293] &gt;gi|66846494|gb|EAL86826.1| cell wall organization protein/glutathione transferase (Gto3), putative [Aspergillus fumigatus Af293]	OrthologofA.nidulansFGSCA4:AN10379,A.nigerCBS513.88:An03g05540,NeosartoryafischeriNRRL181:NFIA_027750,Aspergilluswentii:Aspwe1_0022967andAspergillusversicolor:Aspve1_0056237
Afu2g00830	70.1911	31.3793	109.003	3.47372	1.79648	7.15075e-10	6.57139e-09	Chr2_A_fumigatus_Af293	185577	187814	+	1383	Afu2g00830	GO:0005575;GO:0050664	-	gi|70988729|ref|XP_749220.1| short chain dehydrogenase/reductase [Aspergillus fumigatus Af293] &gt;gi|66846851|gb|EAL87182.1| short chain dehydrogenase/reductase [Aspergillus fumigatus Af293]	Hasdomain(s)withpredictedoxidoreductaseactivityandroleinmetabolicprocess
Afu2g10650	182.558	113.377	251.738	2.22036	1.15079	8.32225e-10	7.60997e-09	Chr2_A_fumigatus_Af293	2724731	2726006	+	1188	Afu2g10650	GO:0003824;GO:0005575	-	gi|846916150|gb|KMK61934.1| enoyl-CoA hydratase [Aspergillus fumigatus Z5]	Hasdomain(s)withpredictedcatalyticactivityandroleinmetabolicprocess
Afu3g03270	73.9248	32.5849	115.265	3.53737	1.82268	8.69357e-10	7.9281e-09	Chr3_A_fumigatus_Af293	874449	875310	+	717	Afu3g03270	GO:0003824;GO:0016787;GO:0005575	-	gi|70986304|ref|XP_748646.1| isochorismatase family hydrolase [Aspergillus fumigatus Af293] &gt;gi|66846275|gb|EAL86608.1| isochorismatase family hydrolase, putative [Aspergillus fumigatus Af293]	Hasdomain(s)withpredictedcatalyticactivityandroleinmetabolicprocess
Afu4g01105	20.462	2.64597	38.2781	14.4666	3.85465	9.0704e-10	8.25597e-09	Chr4_A_fumigatus_Af293	297057	298474	+	1259	Afu4g01105	GO:0006355;GO:0003677;GO:0000981;GO:0006351;GO:0008270;GO:0005634;GO:0005576;GO:0042025	-	gi|146323571|ref|XP_746347.2| C6 and C2H2 transcription factor [Aspergillus fumigatus Af293] &gt;gi|129555244|gb|EAL84309.2| C6 and C2H2 transcription factor, putative [Aspergillus fumigatus Af293] &gt;gi|159122043|gb|EDP47166.1| hypothetical protein AFUB_101600 [Aspergillus fumigatus A1163]	Ortholog(s)haveextracellularregionlocalization
Afu2g09400	17.686	1.43365	33.9383	23.6726	4.56515	9.42625e-10	8.5381e-09	Chr2_A_fumigatus_Af293	2403248	2405053	+	1806	Afu2g09400	-	K03379	gi|71001186|ref|XP_755274.1| cyclohexanone monooxygenase [Aspergillus fumigatus Af293] &gt;gi|66852912|gb|EAL93236.1| cyclohexanone monooxygenase, putative [Aspergillus fumigatus Af293] &gt;gi|159129356|gb|EDP54470.1| cyclohexanone monooxygenase, putative [Aspergillus fumigatus A1163]	PutativeBaeyer-Villigermonooxygenase(BVMO)
Afu1g16760	326.389	153.964	498.815	3.23982	1.69591	9.98391e-10	9.02716e-09	Chr1_A_fumigatus_Af293	4571992	4572881	+	738	Afu1g16760	GO:0005575;GO:0008150;GO:0008080	-	gi|146322682|ref|XP_753044.2| acetyltransferase, GNAT family family [Aspergillus fumigatus Af293] &gt;gi|129557789|gb|EAL91006.2| acetyltransferase, GNAT family family [Aspergillus fumigatus Af293] &gt;gi|159131780|gb|EDP56893.1| acetyltransferase, GNAT family family [Aspergillus fumigatus A1163] &gt;gi|666430630|gb|KEY78250.1| acetyltransferase GNAT [Aspergillus fumigatus var. RP-2014]	Hasdomain(s)withpredictedN-acetyltransferaseactivity
Afu4g01600	171.711	106.027	237.395	2.23901	1.16286	1.08112e-09	9.71989e-09	Chr4_A_fumigatus_Af293	430983	437947	+	6902	Afu4g01600	GO:0003674;GO:0008150;GO:0005575	-	gi|70981536|ref|XP_746297.1| hypothetical protein AFUA_4G01600 [Aspergillus fumigatus Af293] &gt;gi|66843919|gb|EAL84259.1| hypothetical protein AFUA_4G01600 [Aspergillus fumigatus Af293]	OrthologofAspergillusfumigatusA1163:AFUB_102100
Afu3g00130	2168.12	1321.05	3015.19	2.28242	1.19057	1.09539e-09	9.82969e-09	Chr3_A_fumigatus_Af293	13431	17555	+	3825	Afu3g00130	GO:0005575;GO:0008150;GO:0003674	-	gi|146323107|ref|XP_748334.2| conserved hypothetical protein [Aspergillus fumigatus Af293] &gt;gi|129556468|gb|EAL86296.2| conserved hypothetical protein [Aspergillus fumigatus Af293]	OrthologofNeosartoryafischeriNRRL181:NFIA_000660andAspergillusfumigatusA1163:AFUB_048310
Afu2g00460	41.6569	14.3138	69.0001	4.82053	2.26919	1.11206e-09	9.96048e-09	Chr2_A_fumigatus_Af293	100020	101055	-	1036	Afu2g00460	GO:0005575	-	gi|70988647|ref|XP_749182.1| short-chain dehydrogenase/reductase family protein [Aspergillus fumigatus Af293] &gt;gi|66846813|gb|EAL87144.1| short-chain dehydrogenase/reductase family protein, putative [Aspergillus fumigatus Af293]	Hasdomain(s)withpredictedoxidoreductaseactivityandroleinmetabolicprocess
Afu4g13300	138.688	79.9814	197.395	2.46801	1.30335	1.1709e-09	1.0419e-08	Chr4_A_fumigatus_Af293	3480399	3481289	+	891	Afu4g13300	GO:0005575;GO:0008150;GO:0003674	-	gi|70993308|ref|XP_751501.1| conserved hypothetical protein [Aspergillus fumigatus Af293] &gt;gi|66849135|gb|EAL89463.1| conserved hypothetical protein [Aspergillus fumigatus Af293] &gt;gi|159125565|gb|EDP50682.1| conserved hypothetical protein [Aspergillus fumigatus A1163] &gt;gi|846916670|gb|KMK62440.1| hypothetical protein Y699_04823 [Aspergillus fumigatus Z5]	OrthologofA.nidulansFGSCA4:AN1946,A.nigerCBS513.88:An01g09010,A.oryzaeRIB40:AO090009000247,Aspergilluswentii:Aspwe1_0208317andAspergillussydowii:Aspsy1_0138807
Afu8g01420	71.607	32.3501	110.864	3.427	1.77695	1.19808e-09	1.06411e-08	Chr8_A_fumigatus_Af293	358301	359644	-	1266	Afu8g01420	GO:0016491;GO:0003960;GO:0005575;GO:0055114	K00344	gi|70983073|ref|XP_747064.1| quinone oxidoreductase [Aspergillus fumigatus Af293] &gt;gi|66844689|gb|EAL85026.1| quinone oxidoreductase, putative [Aspergillus fumigatus Af293]	Hasdomain(s)withpredictedoxidoreductaseactivity,transferaseactivity,transferringacylgroupsotherthanamino-acylgroupsactivityandroleinoxidation-reductionprocess
Afu7g01260	2917.24	1829.26	4005.22	2.18953	1.13062	1.20814e-09	1.07006e-08	Chr7_A_fumigatus_Af293	328303	330084	-	1782	Afu7g01260	GO:0003674;GO:0005575;GO:0008150	-	gi|70982556|ref|XP_746806.1| conserved hypothetical protein [Aspergillus fumigatus Af293] &gt;gi|66844430|gb|EAL84768.1| conserved hypothetical protein [Aspergillus fumigatus Af293] &gt;gi|159122954|gb|EDP48074.1| conserved hypothetical protein [Aspergillus fumigatus A1163] &gt;gi|666435620|gb|KEY83055.1| hypothetical protein BA78_1543 [Aspergillus fumigatus var. RP-2014]	OrthologofA.nidulansFGSCA4:AN3374,A.nigerCBS513.88:An12g01920,A.oryzaeRIB40:AO090010000200,Aspergillussydowii:Aspsy1_0146393andAspergillusterreusNIH2624:ATET_08690
Afu8g05120	137.558	80.6234	194.494	2.41237	1.27045	1.22178e-09	1.08113e-08	Chr8_A_fumigatus_Af293	1191567	1193329	+	1706	Afu8g05120	GO:0003674;GO:0005737;GO:0005575;GO:0008150	-	gi|70983580|ref|XP_747317.1| conserved hypothetical protein [Aspergillus fumigatus Af293] &gt;gi|66844943|gb|EAL85279.1| conserved hypothetical protein [Aspergillus fumigatus Af293] &gt;gi|159123677|gb|EDP48796.1| conserved hypothetical protein [Aspergillus fumigatus A1163]	OrthologofA.nidulansFGSCA4:AN1509,A.nigerCBS513.88:An16g07630,A.oryzaeRIB40:AO090005000631,Aspergilluswentii:Aspwe1_0044080andAspergillussydowii:Aspsy1_0028718
Afu8g06750	980.004	648.857	1311.15	2.02071	1.01486	1.24974e-09	1.10485e-08	Chr8_A_fumigatus_Af293	1640915	1644232	-	3109	Afu8g06750	GO:0005975;GO:0030259;GO:0008194;GO:0016758;GO:0005575	-	gi|146324793|ref|XP_747473.2| UDP-glucose,sterol transferase [Aspergillus fumigatus Af293] &gt;gi|129556157|gb|EAL85435.2| UDP-glucose,sterol transferase, putative [Aspergillus fumigatus Af293]	Hasdomain(s)withpredictedtransferaseactivity,transferringhexosylgroupsactivityandroleinlipidglycosylation,metabolicprocess
Afu2g17320	349.366	211.917	486.814	2.29719	1.19987	1.36992e-09	1.20662e-08	Chr2_A_fumigatus_Af293	4634020	4635440	-	1362	Afu2g17320	GO:0003674;GO:0016267;GO:0005575;GO:0008150;GO:0016263	-	gi|71002772|ref|XP_756067.1| conserved hypothetical protein [Aspergillus fumigatus Af293] &gt;gi|66853705|gb|EAL94029.1| conserved hypothetical protein [Aspergillus fumigatus Af293] &gt;gi|159130120|gb|EDP55234.1| conserved hypothetical protein [Aspergillus fumigatus A1163]	OrthologofA.nidulansFGSCA4:AN7535,A.oryzaeRIB40:AO090023000622,NeosartoryafischeriNRRL181:NFIA_092740,Aspergilluswentii:Aspwe1_0022988andAspergillusfumigatusA1163:AFUB_032980
Afu1g02960	139.983	72.4132	207.552	2.86621	1.51915	1.37762e-09	1.21228e-08	Chr1_A_fumigatus_Af293	844886	846627	-	1634	Afu1g02960	GO:0005575;GO:0008150;GO:0003674	-	gi|146322384|ref|XP_750046.2| conserved hypothetical protein [Aspergillus fumigatus Af293] &gt;gi|129556990|gb|EAL88008.2| conserved hypothetical protein [Aspergillus fumigatus Af293] &gt;gi|159130524|gb|EDP55637.1| hypothetical protein AFUB_003340 [Aspergillus fumigatus A1163]	OrthologofAspergillusfumigatusA1163:AFUB_003340
Afu2g12720	28.7575	6.75386	50.7612	7.51588	2.90994	1.67373e-09	1.45939e-08	Chr2_A_fumigatus_Af293	3264532	3265415	+	666	Afu2g12720	GO:0003674;GO:0005575;GO:0008150	-	gi|146322952|ref|XP_755603.2| conserved hypothetical protein [Aspergillus fumigatus Af293] &gt;gi|129558542|gb|EAL93565.2| conserved hypothetical protein [Aspergillus fumigatus Af293] &gt;gi|159129662|gb|EDP54776.1| conserved hypothetical protein [Aspergillus fumigatus A1163]	OrthologofAspergillusfumigatusA1163:AFUB_028360
Afu7g04850	85.4307	11.1216	159.74	14.3631	3.84429	1.69062e-09	1.47142e-08	Chr7_A_fumigatus_Af293	1136428	1137699	-	1068	Afu7g04850	GO:0016491;GO:0003674;GO:0008150;GO:0005575	-	gi|70987087|ref|XP_749025.1| aldo-keto reductase [Aspergillus fumigatus Af293] &gt;gi|66846655|gb|EAL86987.1| aldo-keto reductase, putative [Aspergillus fumigatus Af293] &gt;gi|666434297|gb|KEY81815.1| aldo keto reductase [Aspergillus fumigatus var. RP-2014]	OrthologofA.nigerCBS513.88:An07g00030,Aspergillustubingensis:Asptu1_0137571,Aspergillusbrasiliensis:Aspbr1_0138342andNeosartoryafischeriNRRL181:NFIA_025800
Afu3g10750	4595.5	2705.57	6485.44	2.39707	1.26127	2.01217e-09	1.73076e-08	Chr3_A_fumigatus_Af293	2794322	2796647	-	1987	Afu3g10750	GO:0006082;GO:0016310;GO:0016301;GO:0016774	K00925	gi|846914457|gb|KMK60275.1| acetate kinase [Aspergillus fumigatus Z5]	Acetatekinase
Afu5g01242	128.389	57.2548	199.523	3.48482	1.80109	2.35365e-09	2.01539e-08	Chr5_A_fumigatus_Af293	312721	313499	+	570	Afu5g01242	GO:0005575;GO:0008150;GO:0003674	-	gi|146323974|ref|XP_001481484.1| conserved hypothetical protein [Aspergillus fumigatus Af293] &gt;gi|129556386|gb|EBA27261.1| conserved hypothetical protein [Aspergillus fumigatus Af293]	OrthologofAspergillusfumigatusA1163:AFUB_049720
Afu8g01770	68.633	30.9561	106.31	3.43422	1.77998	2.41109e-09	2.05904e-08	Chr8_A_fumigatus_Af293	461654	462788	+	1004	Afu8g01770	GO:0005575;GO:0008150;GO:0003674	-	gi|70983003|ref|XP_747029.1| conserved hypothetical protein [Aspergillus fumigatus Af293] &gt;gi|66844654|gb|EAL84991.1| conserved hypothetical protein [Aspergillus fumigatus Af293]	Predictedadhesin-likeprotein
Afu7g06360	165.178	102.152	228.203	2.23396	1.1596	2.64314e-09	2.24714e-08	Chr7_A_fumigatus_Af293	1560015	1561293	-	1222	Afu7g06360	GO:0008150;GO:0005575;GO:0003674	-	gi|70986771|ref|XP_748874.1| conserved hypothetical protein [Aspergillus fumigatus Af293] &gt;gi|66846504|gb|EAL86836.1| conserved hypothetical protein [Aspergillus fumigatus Af293] &gt;gi|159123355|gb|EDP48475.1| conserved hypothetical protein [Aspergillus fumigatus A1163] &gt;gi|846910308|gb|KMK56235.1| hypothetical protein Y699_08656 [Aspergillus fumigatus Z5]	OrthologofA.nidulansFGSCA4:AN10483,AN2809,AN2115,AN0033,AN12460,A.fumigatusAf293:Afu2g00940,Afu2g16560,Afu3g15340,Afu7g00460andA.nigerCBS513.88:An14g02830,An16g00830
Afu3g00540	239.302	144.654	333.95	2.30861	1.20702	2.70279e-09	2.29172e-08	Chr3_A_fumigatus_Af293	115710	117960	+	1692	Afu3g00540	GO:0016021;GO:0071916;GO:0042937;GO:0022857;GO:0016020;GO:0005886;GO:0055085	K03305	gi|70985737|ref|XP_748374.1| MFS peptide transporter [Aspergillus fumigatus Af293] &gt;gi|66846003|gb|EAL86336.1| MFS peptide transporter, putative [Aspergillus fumigatus Af293]	Hasdomain(s)withpredictedtransporteractivity,roleintransportandmembranelocalization
Afu2g00550	13.9796	0.783465	27.1758	34.6867	5.11631	2.8879e-09	2.43569e-08	Chr2_A_fumigatus_Af293	122164	122883	+	450	Afu2g00550	GO:0005575;GO:0008150;GO:0003674	-	gi|70988669|ref|XP_749192.1| conserved hypothetical protein [Aspergillus fumigatus Af293] &gt;gi|66846823|gb|EAL87154.1| conserved hypothetical protein [Aspergillus fumigatus Af293] &gt;gi|159128606|gb|EDP53720.1| conserved hypothetical protein [Aspergillus fumigatus A1163]	OrthologofAspergillusfumigatusA1163:AFUB_017620
Afu6g01790	125.158	72.9358	177.38	2.432	1.28214	2.99971e-09	2.51443e-08	Chr6_A_fumigatus_Af293	244162	245683	+	1405	Afu6g01790	GO:0005575;GO:0008150;GO:0003674	-	gi|70984783|ref|XP_747898.1| conserved hypothetical protein [Aspergillus fumigatus Af293] &gt;gi|66845525|gb|EAL85860.1| conserved hypothetical protein [Aspergillus fumigatus Af293]	OrthologofA.nidulansFGSCA4:AN8599,NeosartoryafischeriNRRL181:NFIA_047950,Aspergillusversicolor:Aspve1_0137840andAspergillusfumigatusA1163:AFUB_096560
Afu6g08760	618.977	334.259	903.695	2.70358	1.43487	3.0676e-09	2.56683e-08	Chr6_A_fumigatus_Af293	2076082	2077586	+	1440	Afu6g08760	GO:0006562;GO:0004657;GO:0010133;GO:0071949;GO:0005739	-	gi|70991833|ref|XP_750765.1| proline oxidase PrnD [Aspergillus fumigatus Af293] &gt;gi|66848398|gb|EAL88727.1| proline oxidase PrnD [Aspergillus fumigatus Af293] &gt;gi|159124327|gb|EDP49445.1| proline oxidase PrnD [Aspergillus fumigatus A1163] &gt;gi|666435072|gb|KEY82548.1| proline oxidase PrnD [Aspergillus fumigatus var. RP-2014] &gt;gi|846917457|gb|KMK63204.1| proline oxidase PrnD [Aspergillu…	Ortholog(s)havemitochondrionlocalization
Afu5g00390	129.542	77.3102	181.773	2.35121	1.23341	3.51766e-09	2.92036e-08	Chr5_A_fumigatus_Af293	109419	112168	+	2355	Afu5g00390	GO:0003674;GO:0008150;GO:0005575	-	gi|846912981|gb|KMK58809.1| Putative Zn(II)2Cys6 transcription factor [Aspergillus fumigatus Z5]	OrthologofA.nidulansFGSCA4:AN3986,AN0094,A.fumigatusAf293:Afu5g12080,Afu7g04811andA.nigerCBS513.88:An01g14540,An18g02250,An13g01370,An12g06190,An02g04420
Afu3g01290	265.836	62.9657	468.706	7.44384	2.89605	3.56568e-09	2.95252e-08	Chr3_A_fumigatus_Af293	316691	318356	+	1666	Afu3g01290	GO:0000304;GO:0016491;GO:0004174;GO:0055114;GO:0006116;GO:2000377;GO:0005739;GO:0005634;GO:0043065;GO:0005737;GO:0050660	K22745	gi|70985890|ref|XP_748450.1| AMID-like mitochondrial oxidoreductase [Aspergillus fumigatus Af293] &gt;gi|66846079|gb|EAL86412.1| AMID-like mitochondrial oxidoreductase, putative [Aspergillus fumigatus Af293] &gt;gi|159128413|gb|EDP53528.1| AMID-like mitochondrial oxidoreductase, putative [Aspergillus fumigatus A1163]	Ortholog(s)haveroleinNADHoxidation,positiveregulationofapoptoticprocess,regulationofreactiveoxygenspeciesmetabolicprocess,responsetosingletoxygenandmitochondrion,nucleuslocalization
Afu2g12680	98.1014	35.4175	160.785	4.53972	2.1826	3.59622e-09	2.97386e-08	Chr2_A_fumigatus_Af293	3257953	3259268	-	1316	Afu2g12680	GO:0003674;GO:0005575;GO:0008150	-	gi|71001836|ref|XP_755599.1| conserved hypothetical protein [Aspergillus fumigatus Af293] &gt;gi|66853237|gb|EAL93561.1| conserved hypothetical protein [Aspergillus fumigatus Af293] &gt;gi|159129658|gb|EDP54772.1| conserved hypothetical protein [Aspergillus fumigatus A1163] &gt;gi|846915977|gb|KMK61761.1| hypothetical protein Y699_02602 [Aspergillus fumigatus Z5]	OrthologofA.nidulansFGSCA4:AN7941,A.fumigatusAf293:Afu7g00370,A.nigerCBS513.88:An03g01770,Aspergillussydowii:Aspsy1_0156290andAspergillusterreusNIH2624:ATET_07370
Afu7g01570	70.3959	32.9614	107.83	3.27142	1.70992	3.69763e-09	3.05119e-08	Chr7_A_fumigatus_Af293	411720	412657	+	815	Afu7g01570	GO:0003674;GO:0016021;GO:0005575;GO:0008150	-	gi|146324582|ref|XP_746775.2| conserved hypothetical protein [Aspergillus fumigatus Af293] &gt;gi|129555400|gb|EAL84737.2| conserved hypothetical protein [Aspergillus fumigatus Af293] &gt;gi|159122985|gb|EDP48105.1| conserved hypothetical protein [Aspergillus fumigatus A1163] &gt;gi|666431768|gb|KEY79365.1| hypothetical protein BA78_7735 [Aspergillus fumigatus var. RP-2014] &gt;gi|846909937|gb|KM…	OrthologofA.nidulansFGSCA4:AN9142,Aspergilluswentii:Aspwe1_0029597,Aspergillussydowii:Aspsy1_0093879andAspergillusterreusNIH2624:ATET_01773
Afu3g02770	17.6221	1.72038	33.5238	19.4863	4.28439	3.72518e-09	3.06861e-08	Chr3_A_fumigatus_Af293	725483	727207	-	1674	Afu3g02770	GO:0071949;GO:0055114;GO:0005576;GO:0050660;GO:0016491	-	gi|846912733|gb|KMK58585.1| FAD binding domain-containing protein [Aspergillus fumigatus Z5]	Ortholog(s)haveextracellularregionlocalization
Afu2g17660	214.512	140.687	288.336	2.04948	1.03526	4.03294e-09	3.30784e-08	Chr2_A_fumigatus_Af293	4709921	4711081	-	1161	Afu2g17660	GO:0015140;GO:0016021;GO:0003674;GO:0055085;GO:0071423	-	gi|846915492|gb|KMK61276.1| C4-dicarboxylate transporter/malic acid transport protein, putative [Aspergillus fumigatus Z5]	Hasdomain(s)withpredictedroleintransmembranetransportandintegralcomponentofmembranelocalization
Afu6g10130	105.142	58.249	152.034	2.61007	1.38409	4.06064e-09	3.3277e-08	Chr6_A_fumigatus_Af293	2503730	2505245	-	1462	Afu6g10130	GO:0005575;GO:0044275;GO:0009253;GO:0003796;GO:0016998	-	gi|70992107|ref|XP_750902.1| N,O-diacetyl muramidase [Aspergillus fumigatus Af293] &gt;gi|66848535|gb|EAL88864.1| N,O-diacetyl muramidase, putative [Aspergillus fumigatus Af293] &gt;gi|159124471|gb|EDP49589.1| N,O-diacetyl muramidase, putative [Aspergillus fumigatus A1163] &gt;gi|666428265|gb|KEY75919.1| N,O diacetyl muramidase [Aspergillus fumigatus var. RP-2014]	PutativeN,O-diacetylmuramidase
Afu1g10180	62.3368	28.4077	96.266	3.38873	1.76075	4.8932e-09	3.96118e-08	Chr1_A_fumigatus_Af293	2619895	2621248	-	1263	Afu1g10180	GO:0008150;GO:0005575;GO:0003674	-	gi|70995245|ref|XP_752384.1| conserved hypothetical protein [Aspergillus fumigatus Af293] &gt;gi|66850019|gb|EAL90346.1| conserved hypothetical protein [Aspergillus fumigatus Af293] &gt;gi|159131138|gb|EDP56251.1| conserved hypothetical protein [Aspergillus fumigatus A1163] &gt;gi|666428485|gb|KEY76137.1| hypothetical protein BA78_4642 [Aspergillus fumigatus var. RP-2014] &gt;gi|846915297|gb|KMK6…	Ortholog(s)havecytosol,nucleuslocalization
Afu5g09950	131.569	77.6585	185.479	2.3884	1.25604	4.97072e-09	4.01487e-08	Chr5_A_fumigatus_Af293	2569995	2572413	+	2291	Afu5g09950	GO:0005575;GO:0008150;GO:0003674	-	gi|846913805|gb|KMK59633.1| hypothetical protein Y699_00834 [Aspergillus fumigatus Z5]	OrthologofA.nidulansFGSCA4:AN10293,Aspergillusglaucus:Aspgl1_0181943,AspergillusflavusNRRL3357:AFL2T_11694andNeosartoryafischeriNRRL181:NFIA_077320
Afu5g07760	833.749	423.198	1244.3	2.94023	1.55593	5.25859e-09	4.23306e-08	Chr5_A_fumigatus_Af293	1936636	1939139	+	2504	Afu5g07760	GO:0022857;GO:0055085;GO:0003674;GO:0016021	-	gi|70998272|ref|XP_753860.1| tetracycline-efflux transporter [Aspergillus fumigatus Af293] &gt;gi|66851496|gb|EAL91822.1| tetracycline-efflux transporter, putative [Aspergillus fumigatus Af293]	Hasdomain(s)withpredictedroleintransmembranetransportandintegralcomponentofmembranelocalization
Afu6g03890	363.514	189.292	537.735	2.84076	1.50628	5.29294e-09	4.25352e-08	Chr6_A_fumigatus_Af293	854970	859318	+	4243	Afu6g03890	-	K03781	gi|70984348|ref|XP_747688.1| spore-specific catalase CatA [Aspergillus fumigatus Af293] &gt;gi|83305884|sp|P78574.2|CATA_ASPFU RecName: Full=Catalase A; AltName: Full=Fast catalase &gt;gi|66845315|gb|EAL85650.1| spore-specific catalase CatA [Aspergillus fumigatus Af293] &gt;gi|159122474|gb|EDP47595.1| catalase A [Aspergillus fumigatus A1163]	Spore-specificcatalase
Afu4g14520	53.3277	7.28771	99.3677	13.635	3.76924	5.31253e-09	4.26568e-08	Chr4_A_fumigatus_Af293	3834231	3835127	+	897	Afu4g14520	-	-	gi|70993066|ref|XP_751381.1| toxin biosynthesis protein [Aspergillus fumigatus Af293] &gt;gi|66849015|gb|EAL89343.1| toxin biosynthesis protein, putative [Aspergillus fumigatus Af293] &gt;gi|159125720|gb|EDP50837.1| toxin biosynthesis protein, putative [Aspergillus fumigatus A1163] &gt;gi|846910475|gb|KMK56395.1| toxin biosynthesis protein [Aspergillus fumigatus Z5]	MonoogygenasetpcG
Afu6g09505	1645.74	1068.91	2222.57	2.07928	1.05608	5.5339e-09	4.43969e-08	Chr6_A_fumigatus_Af293	2315589	2316689	-	1019	Afu6g09505	GO:0003674;GO:0005575;GO:0008150	-	gi|121711441|ref|XP_001273336.1| conserved hypothetical protein [Aspergillus clavatus NRRL 1] &gt;gi|119401487|gb|EAW11910.1| conserved hypothetical protein [Aspergillus clavatus NRRL 1]	proteinofunknownfunction
Afu4g01000	86.4851	45.3519	127.618	2.81396	1.4926	5.80118e-09	4.6424e-08	Chr4_A_fumigatus_Af293	268053	271235	-	3061	Afu4g01000	GO:0016021;GO:0031224;GO:0022857;GO:0055085;GO:0003674	-	gi|70981656|ref|XP_746357.1| MFS transporter [Aspergillus fumigatus Af293] &gt;gi|66843979|gb|EAL84319.1| MFS transporter, putative [Aspergillus fumigatus Af293] &gt;gi|159122032|gb|EDP47155.1| MFS transporter, putative [Aspergillus fumigatus A1163] &gt;gi|846912412|gb|KMK58280.1| MFS transporter [Aspergillus fumigatus Z5]	Hasdomain(s)withpredictedroleintransmembranetransportandintegralcomponentofmembranelocalization
Afu5g01430	859.068	384.194	1333.94	3.47205	1.79579	6.08864e-09	4.85209e-08	Chr5_A_fumigatus_Af293	375182	376001	-	711	Afu5g01430	GO:0005622;GO:0008150;GO:0019172;GO:0003674	-	gi|70985386|ref|XP_748199.1| ThiJ/PfpI family protein [Aspergillus fumigatus Af293] &gt;gi|66845827|gb|EAL86161.1| ThiJ/PfpI family protein [Aspergillus fumigatus Af293] &gt;gi|159125879|gb|EDP50995.1| ThiJ/PfpI family protein [Aspergillus fumigatus A1163]	ThiJ/PfpIfamilyprotein
Afu2g04210	168.745	107.329	230.161	2.14443	1.1006	6.42601e-09	5.10814e-08	Chr2_A_fumigatus_Af293	1171371	1172460	+	1090	Afu2g04210	-	-	gi|70989407|ref|XP_749553.1| conserved hypothetical protein [Aspergillus fumigatus Af293] &gt;gi|66847184|gb|EAL87515.1| conserved hypothetical protein [Aspergillus fumigatus Af293] &gt;gi|159128964|gb|EDP54078.1| conserved hypothetical protein [Aspergillus fumigatus A1163] &gt;gi|846911917|gb|KMK57785.1| hypothetical protein Y699_03205 [Aspergillus fumigatus Z5]	Proteinwithnoconserveddomainsandnosimilaritiestoanyproteinswithknownfunction
Afu5g09910	1781.62	744.102	2819.13	3.78863	1.92168	6.63155e-09	5.24228e-08	Chr5_A_fumigatus_Af293	2563392	2564485	-	995	Afu5g09910	GO:0016491;GO:0034599;GO:0016657;GO:0008150;GO:0005576	K07078	gi|70997834|ref|XP_753649.1| nitroreductase family protein [Aspergillus fumigatus Af293] &gt;gi|66851285|gb|EAL91611.1| nitroreductase family protein, putative [Aspergillus fumigatus Af293] &gt;gi|159126618|gb|EDP51734.1| nitroreductase family protein, putative [Aspergillus fumigatus A1163] &gt;gi|666435897|gb|KEY83307.1| nitroreductase [Aspergillus fumigatus var. RP-2014] &gt;gi|846913801|gb|KMK…	Putativep-nitroreductasefamilyprotein
Afu4g04700	149.482	90.9407	208.023	2.28746	1.19375	6.70703e-09	5.29622e-08	Chr4_A_fumigatus_Af293	1322796	1323632	-	837	Afu4g04700	GO:0005515;GO:0003674;GO:0008150;GO:0005575	-	gi|70982255|ref|XP_746656.1| F-box domain protein [Aspergillus fumigatus Af293] &gt;gi|66844279|gb|EAL84618.1| F-box domain protein [Aspergillus fumigatus Af293] &gt;gi|159122108|gb|EDP47230.1| F-box domain protein [Aspergillus fumigatus A1163]	OrthologofAspergillusfumigatusA1163:AFUB_098300
Afu3g14630	105.954	47.4746	164.434	3.46362	1.79228	7.04128e-09	5.55098e-08	Chr3_A_fumigatus_Af293	3879387	3880815	+	1429	Afu3g14630	GO:0055114;GO:0005506;GO:0016702;GO:0005575	-	gi|70998883|ref|XP_754163.1| extracellular dioxygenase [Aspergillus fumigatus Af293] &gt;gi|66851800|gb|EAL92125.1| extracellular dioxygenase, putative [Aspergillus fumigatus Af293] &gt;gi|159127181|gb|EDP52296.1| extracellular dioxygenase, putative [Aspergillus fumigatus A1163] &gt;gi|846908271|gb|KMK54251.1| extracellular dioxygenase [Aspergillus fumigatus Z5]	Hasdomain(s)withpredictedcatalyticactivity,ferricironbinding,ironionbinding,oxidoreductaseactivity,actingonsingledonorswithincorporationofmolecularoxygen,incorporationoftwoatomsofoxygenactivity
Afu2g04330	149.068	53.0625	245.074	4.6186	2.20745	7.65576e-09	6.00068e-08	Chr2_A_fumigatus_Af293	1192332	1194519	-	1969	Afu2g04330	GO:0018658;GO:0016021;GO:0004497;GO:0071949;GO:0005575	K00480	gi|146322789|ref|XP_749565.2| salicylate hydroxylase [Aspergillus fumigatus Af293] &gt;gi|129556803|gb|EAL87527.2| salicylate hydroxylase, putative [Aspergillus fumigatus Af293]	Hasdomain(s)withpredictedFADbinding,oxidoreductaseactivityandroleinmetabolicprocess
Afu2g13930	1167.2	550.753	1783.65	3.23856	1.69535	7.91313e-09	6.18716e-08	Chr2_A_fumigatus_Af293	3632667	3633248	+	516	Afu2g13930	GO:0003674;GO:0008150;GO:0005575	-	gi|71002090|ref|XP_755726.1| conserved hypothetical protein [Aspergillus fumigatus Af293] &gt;gi|66853364|gb|EAL93688.1| conserved hypothetical protein [Aspergillus fumigatus Af293] &gt;gi|159129782|gb|EDP54896.1| conserved hypothetical protein [Aspergillus fumigatus A1163]	OrthologofA.nidulansFGSCA4:AN6380,A.nigerCBS513.88:An02g05120,A.oryzaeRIB40:AO090026000179,NeosartoryafischeriNRRL181:NFIA_089090andAspergillusversicolor:Aspve1_0052622
Afu8g00510	124.185	23.2251	225.145	9.69402	3.27709	8.33661e-09	6.5076e-08	Chr8_A_fumigatus_Af293	110813	112652	-	1786	Afu8g00510	-	K21295	gi|70983253|ref|XP_747154.1| cytochrome P450 oxidoreductase OrdA-like [Aspergillus fumigatus Af293] &gt;gi|66844779|gb|EAL85116.1| cytochrome P450 oxidoreductase OrdA-like, putative [Aspergillus fumigatus Af293] &gt;gi|159124039|gb|EDP49158.1| cytochrome P450 oxidoreductase OrdA-like, putative [Aspergillus fumigatus A1163]	FumagillinbiosynthesisclusterP450monooxygenase
Afu8g00630	11.5658	0	23.1317	Inf	Inf	8.44566e-09	6.58734e-08	Chr8_A_fumigatus_Af293	150256	151299	-	1044	Afu8g00630	GO:0006506;GO:0016811;GO:0005783;GO:0003674;GO:0005576;GO:0008150;GO:0009277;GO:0000225	-	gi|159124026|gb|EDP49145.1| conserved hypothetical protein [Aspergillus fumigatus A1163] &gt;gi|846911097|gb|KMK56996.1| hypothetical protein Y699_05911 [Aspergillus fumigatus Z5]	Ortholog(s)haveextracellularregionlocalization
Afu8g05420	90.7722	26.193	155.351	5.93102	2.56828	8.53005e-09	6.6423e-08	Chr8_A_fumigatus_Af293	1262624	1263115	+	492	Afu8g05420	GO:0005575;GO:0008150;GO:0003674	-	gi|70983634|ref|XP_747344.1| conserved hypothetical protein [Aspergillus fumigatus Af293] &gt;gi|66844970|gb|EAL85306.1| conserved hypothetical protein [Aspergillus fumigatus Af293]	proteinofunknownfunction
Afu4g00280	255.31	64.2841	446.335	6.94316	2.79559	8.57316e-09	6.67042e-08	Chr4_A_fumigatus_Af293	79110	80279	+	1170	Afu4g00280	GO:0008150;GO:0005576;GO:0003674	-	gi|146323553|ref|XP_746428.2| conserved hypothetical protein [Aspergillus fumigatus Af293] &gt;gi|129555253|gb|EAL84390.2| conserved hypothetical protein [Aspergillus fumigatus Af293] &gt;gi|159121963|gb|EDP47086.1| conserved hypothetical protein [Aspergillus fumigatus A1163]	Ortholog(s)haveextracellularregionlocalization
Afu3g13140	2368.29	1555.69	3180.89	2.04467	1.03187	8.96489e-09	6.95819e-08	Chr3_A_fumigatus_Af293	3487770	3488875	-	1065	Afu3g13140	GO:0032259;GO:0003674;GO:0005575;GO:0008168;GO:0008150	-	gi|70999173|ref|XP_754308.1| methyltransferase [Aspergillus fumigatus Af293] &gt;gi|66851945|gb|EAL92270.1| methyltransferase, putative [Aspergillus fumigatus Af293] &gt;gi|159127325|gb|EDP52440.1| methyltransferase, putative [Aspergillus fumigatus A1163]	Ortholog(s)haveintracellularlocalization
Afu3g13580	92.6873	3.54327	181.831	51.3174	5.68137	1.00316e-08	7.72948e-08	Chr3_A_fumigatus_Af293	3586971	3589498	-	2431	Afu3g13580	GO:0008150;GO:0005575;GO:0003924;GO:0005525	-	gi|70999089|ref|XP_754266.1| dynamin GTPase [Aspergillus fumigatus Af293] &gt;gi|66851903|gb|EAL92228.1| dynamin GTPase, putative [Aspergillus fumigatus Af293]	Hasdomain(s)withpredictedGTPbinding,GTPaseactivity
Afu2g11400	118.335	68.2167	168.454	2.4694	1.30416	1.19477e-08	9.12482e-08	Chr2_A_fumigatus_Af293	2933528	2934647	-	894	Afu2g11400	GO:0005575;GO:0008150;GO:0008168;GO:0006744;GO:0003674	-	gi|71001582|ref|XP_755472.1| conserved hypothetical protein [Aspergillus fumigatus Af293] &gt;gi|66853110|gb|EAL93434.1| conserved hypothetical protein [Aspergillus fumigatus Af293]	proteinofunknownfunction
Afu8g00430	87.3955	13.6467	161.144	11.8083	3.56173	1.28164e-08	9.73225e-08	Chr8_A_fumigatus_Af293	95277	95807	-	474	Afu8g00430	GO:0044550;GO:1902086;GO:0005575;GO:0003674	-	gi|70983267|ref|XP_747161.1| conserved hypothetical protein [Aspergillus fumigatus Af293] &gt;gi|66844786|gb|EAL85123.1| conserved hypothetical protein [Aspergillus fumigatus Af293] &gt;gi|159124047|gb|EDP49166.1| conserved hypothetical protein [Aspergillus fumigatus A1163] &gt;gi|666435504|gb|KEY82948.1| hypothetical protein BA78_8003 [Aspergillus fumigatus var. RP-2014]	hypotheticalprotein
Afu1g16250	972.325	355.664	1588.99	4.46766	2.15952	1.38922e-08	1.04923e-07	Chr1_A_fumigatus_Af293	4418062	4421606	-	3237	Afu1g16250	-	K01187	gi|70996472|ref|XP_752991.1| alpha-glucosidase [Aspergillus fumigatus Af293] &gt;gi|74672124|sp|Q4WRH9.1|AGDC_ASPFU RecName: Full=Probable alpha/beta-glucosidase agdC; Flags: Precursor &gt;gi|298351523|sp|B0XNL6.1|AGDC_ASPFC RecName: Full=Probable alpha/beta-glucosidase agdC; Flags: Precursor &gt;gi|66850626|gb|EAL90953.1| alpha-glucosidase, putative [Aspergillus fumigatus Af293] &gt;gi|159131725…	Putativealpha-glucosidaseB
Afu6g03480	252.142	138.887	365.397	2.63089	1.39555	1.41011e-08	1.06416e-07	Chr6_A_fumigatus_Af293	748327	753617	+	5202	Afu6g03480	-	-	gi|846909295|gb|KMK55248.1| nonribosomal peptide synthase, putative [Aspergillus fumigatus Z5]	NonribosomalpeptidesynthetasefmpE
Afu4g01450	11.7069	0.28673	23.1271	80.658	6.33375	1.63779e-08	1.22629e-07	Chr4_A_fumigatus_Af293	377634	378960	-	1167	Afu4g01450	GO:0003849;GO:0005737;GO:0009058;GO:0003824;GO:0005575;GO:0009073	K01626	gi|70981566|ref|XP_746312.1| phospho-2-dehydro-3-deoxyheptonate aldolase [Aspergillus fumigatus Af293] &gt;gi|66843934|gb|EAL84274.1| phospho-2-dehydro-3-deoxyheptonate aldolase [Aspergillus fumigatus Af293]	Hasdomain(s)withpredicted3-deoxy-7-phosphoheptulonatesynthaseactivity,catalyticactivityandroleinaromaticaminoacidfamilybiosyntheticprocess,biosyntheticprocess
Afu8g00480	91.9085	17.9614	165.856	9.23399	3.20695	1.66073e-08	1.24248e-07	Chr8_A_fumigatus_Af293	103592	104850	+	1259	Afu8g00480	-	K22570	gi|146324635|ref|XP_747157.2| phytanoyl-CoA dioxygenase family protein [Aspergillus fumigatus Af293] &gt;gi|129555494|gb|EAL85119.2| phytanoyl-CoA dioxygenase family protein [Aspergillus fumigatus Af293] &gt;gi|846911112|gb|KMK57011.1| phytanoyl-CoA dioxygenase family protein [Aspergillus fumigatus Z5]	Nonhemeiron-dependentdioxygenase
Afu6g00720	95.638	53.667	137.609	2.56413	1.35847	1.79235e-08	1.3326e-07	Chr6_A_fumigatus_Af293	181629	181926	-	243	Afu6g00720	GO:0005575;GO:0003674	-	gi|146324277|ref|XP_731484.2| LysM domain protein [Aspergillus fumigatus Af293] &gt;gi|129553754|gb|EAL84194.2| LysM domain protein, putative [Aspergillus fumigatus Af293]	Hasdomain(s)withpredictedroleincellwallmacromoleculecatabolicprocess
Afu2g17550	37.9509	8.47106	67.4307	7.96013	2.99279	2.14705e-08	1.57786e-07	Chr2_A_fumigatus_Af293	4682497	4683968	-	1273	Afu2g17550	-	-	gi|71002818|ref|XP_756090.1| conidial pigment biosynthesis protein Ayg1 [Aspergillus fumigatus Af293] &gt;gi|66853728|gb|EAL94052.1| conidial pigment biosynthesis protein Ayg1 [Aspergillus fumigatus Af293]	Heptaketidehydrolyaseayg1
Afu4g03100	1690.47	752.896	2628.04	3.49057	1.80346	2.22811e-08	1.63492e-07	Chr4_A_fumigatus_Af293	869475	871373	-	1831	Afu4g03100	GO:0006886;GO:0003924;GO:0005525;GO:0012505	-	gi|70981935|ref|XP_746496.1| ras-like GTP-binding protein [Aspergillus fumigatus Af293] &gt;gi|66844119|gb|EAL84458.1| ras-like GTP-binding protein, putative [Aspergillus fumigatus Af293] &gt;gi|159122279|gb|EDP47401.1| ras-like GTP-binding protein, putative [Aspergillus fumigatus A1163] &gt;gi|666431534|gb|KEY79136.1| Ras GTP binding protein [Aspergillus fumigatus var. RP-2014] &gt;gi|846912300|…	Hasdomain(s)withpredictedGTPbinding,GTPaseactivityandroleinintracellularproteintransport,nucleocytoplasmictransport,proteintransport,signaltransduction,smallGTPasemediatedsignaltransduction
Afu1g12250	42426.5	26420.7	58432.2	2.21161	1.14509	2.23437e-08	1.63699e-07	Chr1_A_fumigatus_Af293	3234741	3235925	-	1101	Afu1g12250	-	-	gi|70995676|ref|XP_752593.1| mitochondrial hypoxia responsive domain protein [Aspergillus fumigatus Af293] &gt;gi|66850228|gb|EAL90555.1| mitochondrial hypoxia responsive domain protein [Aspergillus fumigatus Af293] &gt;gi|159131348|gb|EDP56461.1| mitochondrial hypoxia responsive domain protein [Aspergillus fumigatus A1163] &gt;gi|846915096|gb|KMK60899.1| hypoxia responsive domain-containing prot…	Mitochondrialhypoxiaresponsedomainprotein
Afu2g13990	594.29	359.425	829.155	2.30689	1.20595	2.3715e-08	1.73347e-07	Chr2_A_fumigatus_Af293	3657738	3659380	+	1557	Afu2g13990	GO:0003674;GO:0008150;GO:0005575	-	gi|71002102|ref|XP_755732.1| conserved hypothetical protein [Aspergillus fumigatus Af293] &gt;gi|66853370|gb|EAL93694.1| conserved hypothetical protein [Aspergillus fumigatus Af293] &gt;gi|159129788|gb|EDP54902.1| conserved hypothetical protein [Aspergillus fumigatus A1163]	OrthologofA.nidulansFGSCA4:AN6372,A.nigerCBS513.88:An02g04970,A.oryzaeRIB40:AO090026000161,NeosartoryafischeriNRRL181:NFIA_089190andAspergilluswentii:Aspwe1_0176628
Afu4g10150	190.772	123.958	257.587	2.07801	1.05521	2.46121e-08	1.79354e-07	Chr4_A_fumigatus_Af293	2644070	2647655	-	3312	Afu4g10150	GO:0004558;GO:0032450;GO:0046527;GO:0044654;GO:0005576;GO:0030246;GO:0005982;GO:0005975;GO:0003824;GO:0004553;GO:0000025;GO:0044011	K01187	gi|70993928|ref|XP_751811.1| alpha-glucosidase AgdA [Aspergillus fumigatus Af293] &gt;gi|66849445|gb|EAL89773.1| alpha-glucosidase AgdA, putative [Aspergillus fumigatus Af293]	Ortholog(s)havealpha-1,4-glucosidaseactivity,glucosyltransferaseactivity,maltosealpha-glucosidaseactivity,starchalpha-glucosidaseactivity
Afu4g09040	1159.01	739.837	1578.19	2.13316	1.09299	2.46441e-08	1.79369e-07	Chr4_A_fumigatus_Af293	2345772	2348549	-	2395	Afu4g09040	GO:0022857;GO:0000101;GO:0016021;GO:1903692;GO:0016020;GO:0005886;GO:0055085;GO:0000102;GO:0015179	-	gi|70994148|ref|XP_751921.1| high affinity methionine permease [Aspergillus fumigatus Af293] &gt;gi|66849555|gb|EAL89883.1| high affinity methionine permease [Aspergillus fumigatus Af293]	Putativehighaffinitymethioninepermease
Afu5g01540	40.9917	9.2577	72.7258	7.8557	2.97374	2.46518e-08	1.79369e-07	Chr5_A_fumigatus_Af293	396854	399036	+	1984	Afu5g01540	GO:0016021;GO:0003674;GO:0055085;GO:0005887;GO:0022857	-	gi|70985364|ref|XP_748188.1| MFS aflatoxin efflux pump [Aspergillus fumigatus Af293] &gt;gi|66845816|gb|EAL86150.1| MFS aflatoxin efflux pump, putative [Aspergillus fumigatus Af293]	Hasdomain(s)withpredictedroleintransmembranetransportandintegralcomponentofmembranelocalization
Afu2g16570	24.0478	5.64406	42.4515	7.52145	2.91101	2.47104e-08	1.79659e-07	Chr2_A_fumigatus_Af293	4424243	4425510	-	1095	Afu2g16570	GO:0016491;GO:0005575	-	gi|71002626|ref|XP_755994.1| short chain dehydrogenase/reductase [Aspergillus fumigatus Af293] &gt;gi|66853632|gb|EAL93956.1| short chain dehydrogenase/reductase, putative [Aspergillus fumigatus Af293]	Hasdomain(s)withpredictedoxidoreductaseactivityandroleinmetabolicprocess
Afu4g08560	131.347	79.6136	183.081	2.29962	1.2014	2.48216e-08	1.80303e-07	Chr4_A_fumigatus_Af293	2213633	2215180	+	1488	Afu4g08560	GO:0008150;GO:0005575;GO:0003674	-	gi|70994248|ref|XP_751971.1| F-box domain protein [Aspergillus fumigatus Af293] &gt;gi|66849605|gb|EAL89933.1| F-box domain protein [Aspergillus fumigatus Af293]	OrthologofA.nidulansFGSCA4:AN1693,A.nigerCBS513.88:An04g03340,A.oryzaeRIB40:AO090023000705,Aspergilluswentii:Aspwe1_0099990andAspergillussydowii:Aspsy1_0286711
Afu1g12460	370.473	177.169	563.778	3.18215	1.67	2.59839e-08	1.88344e-07	Chr1_A_fumigatus_Af293	3283332	3284642	+	1255	Afu1g12460	GO:0016491;GO:0003674;GO:0005575;GO:0008150	-	gi|70995720|ref|XP_752615.1| oxidoreductase CipA-like [Aspergillus fumigatus Af293] &gt;gi|41581323|emb|CAE47972.1| isoflavone reductase, putative [Aspergillus fumigatus] &gt;gi|66850250|gb|EAL90577.1| oxidoreductase CipA-like, putative [Aspergillus fumigatus Af293] &gt;gi|159131369|gb|EDP56482.1| oxidoreductase CipA-like, putative [Aspergillus fumigatus A1163] &gt;gi|666432699|gb|KEY80272.1| oxi…	OrthologofA.nidulansFGSCA4:AN8354,AN9181,AN8970,A.fumigatusAf293:Afu1g12440,Afu6g00230andA.nigerCBS513.88:An12g03270,An10g01010,An01g11070,An11g04060,An16g00990
Afu1g12420	12.5439	0.57346	24.5143	42.748	5.41779	2.99511e-08	2.153e-07	Chr1_A_fumigatus_Af293	3278442	3279132	-	465	Afu1g12420	GO:0008150;GO:0005575;GO:0003674	-	gi|70995712|ref|XP_752611.1| hypothetical protein AFUA_1G12420 [Aspergillus fumigatus Af293] &gt;gi|66850246|gb|EAL90573.1| hypothetical protein AFUA_1G12420 [Aspergillus fumigatus Af293] &gt;gi|159131366|gb|EDP56479.1| hypothetical protein AFUB_011900 [Aspergillus fumigatus A1163]	OrthologofAspergillusfumigatusA1163:AFUB_011900
Afu5g07230	68.4489	33.2821	103.616	3.11326	1.63843	3.07657e-08	2.20823e-07	Chr5_A_fumigatus_Af293	1799467	1801078	+	1308	Afu5g07230	GO:0003824;GO:0008150;GO:0005575	-	gi|70998378|ref|XP_753911.1| carboxyphosphonoenolpyruvate phosphonomutase-like protein [Aspergillus fumigatus Af293] &gt;gi|66851547|gb|EAL91873.1| carboxyphosphonoenolpyruvate phosphonomutase-like protein [Aspergillus fumigatus Af293]	Hasdomain(s)withpredictedcatalyticactivity
Afu5g09810	204.829	96.6388	313.019	3.23907	1.69558	3.27756e-08	2.34368e-07	Chr5_A_fumigatus_Af293	2534074	2535923	+	1799	Afu5g09810	GO:0003674;GO:0016021;GO:0008150;GO:0005575	-	gi|70997854|ref|XP_753659.1| conserved hypothetical protein [Aspergillus fumigatus Af293] &gt;gi|66851295|gb|EAL91621.1| conserved hypothetical protein [Aspergillus fumigatus Af293]	OrthologofA.nidulansFGSCA4:AN8523,A.nigerCBS513.88:An13g02380,Aspergilluswentii:Aspwe1_0170432andAspergillussydowii:Aspsy1_0049687
Afu3g14720	304.729	189.013	420.446	2.22443	1.15343	3.47097e-08	2.46793e-07	Chr3_A_fumigatus_Af293	3906728	3908901	-	2112	Afu3g14720	GO:0003674;GO:0005887;GO:0055085;GO:0022857;GO:0016021;GO:0044550	-	gi|70998863|ref|XP_754153.1| MFS transporter [Aspergillus fumigatus Af293] &gt;gi|66851790|gb|EAL92115.1| MFS transporter, putative [Aspergillus fumigatus Af293] &gt;gi|159127171|gb|EDP52286.1| MFS transporter, putative [Aspergillus fumigatus A1163] &gt;gi|846908281|gb|KMK54261.1| MFS transporter [Aspergillus fumigatus Z5]	MFStransporter,putative
Afu4g10110	647.81	415.108	880.511	2.12116	1.08485	3.47202e-08	2.46793e-07	Chr4_A_fumigatus_Af293	2620158	2624283	-	4000	Afu4g10110	-	-	gi|846908778|gb|KMK54743.1| homeobox transcription factor, putative [Aspergillus fumigatus Z5]	Putativehomeoboxtranscriptionfactor
Afu3g13600	69.4811	34.0988	104.863	3.07528	1.62072	3.54711e-08	2.51568e-07	Chr3_A_fumigatus_Af293	3592381	3594486	+	1944	Afu3g13600	GO:0006355;GO:0070787;GO:0006351;GO:0008270;GO:0000981;GO:0003677;GO:0005634;GO:0042025;GO:0044550	-	gi|846914187|gb|KMK60005.1| C6 transcription factor [Aspergillus fumigatus Z5]	C6transcriptionfactor,putative
Afu3g14730	320.747	186.709	454.784	2.43579	1.28439	3.75002e-08	2.65564e-07	Chr3_A_fumigatus_Af293	3909134	3910681	+	1548	Afu3g14730	GO:0016747;GO:0005575;GO:0008150;GO:0044550	-	gi|70998861|ref|XP_754152.1| LysR family regulatory protein [Aspergillus fumigatus Af293] &gt;gi|66851789|gb|EAL92114.1| LysR family regulatory protein, putative [Aspergillus fumigatus Af293]	LysRfamilyregulatoryprotein,putative
Afu3g14160	149.418	94.1361	204.699	2.1745	1.12069	3.98451e-08	2.81751e-07	Chr3_A_fumigatus_Af293	3765864	3768101	-	2167	Afu3g14160	GO:0003674;GO:0008150;GO:0005575	-	gi|146323496|ref|XP_001481634.1| conserved hypothetical protein [Aspergillus fumigatus Af293] &gt;gi|129558261|gb|EBA27450.1| conserved hypothetical protein [Aspergillus fumigatus Af293]	proteinofunknownfunction
Afu6g03210	273.092	97.1731	449.012	4.62074	2.20812	4.77072e-08	3.34125e-07	Chr6_A_fumigatus_Af293	682649	683798	-	982	Afu6g03210	-	-	gi|70984499|ref|XP_747756.1| conidiation-specific protein (Con-10) [Aspergillus fumigatus Af293] &gt;gi|66845383|gb|EAL85718.1| conidiation-specific protein (Con-10), putative [Aspergillus fumigatus Af293] &gt;gi|159122539|gb|EDP47660.1| conidiation-specific protein (Con-10), putative [Aspergillus fumigatus A1163] &gt;gi|666428832|gb|KEY76481.1| conidiation specific protein Con 10 [Aspergillus fu…	proteinofunknownfunction
Afu3g01750	35.8059	7.76501	63.8469	8.22239	3.03956	5.66586e-08	3.92496e-07	Chr3_A_fumigatus_Af293	437284	438924	+	1283	Afu3g01750	-	-	gi|70985985|ref|XP_748496.1| G protein coupled receptor family protein [Aspergillus fumigatus Af293] &gt;gi|66846125|gb|EAL86458.1| G protein coupled receptor family protein [Aspergillus fumigatus Af293]	Secretin-likeG-proteincoupledreceptor
Afu6g00412	94.2916	53.1519	135.431	2.548	1.34937	6.63515e-08	4.54036e-07	Chr6_A_fumigatus_Af293	103791	107346	-	3143	Afu6g00412	GO:0005575;GO:0008150;GO:0016021;GO:0022857;GO:0055085;GO:0003674;GO:0016020	-	gi|146324263|ref|XP_001481438.1| amino acid permease [Aspergillus fumigatus Af293] &gt;gi|129553761|gb|EBA27170.1| amino acid permease, putative [Aspergillus fumigatus Af293] &gt;gi|159122736|gb|EDP47857.1| Choline transporter, putative [Aspergillus fumigatus A1163]	OrthologofAspergillusfumigatusA1163:AFUB_097110
Afu5g01610	22.9753	5.36617	40.5845	7.56304	2.91897	7.32118e-08	4.98872e-07	Chr5_A_fumigatus_Af293	411933	412139	-	207	Afu5g01610	GO:0003674;GO:0005575;GO:0008150	-	gi|70985350|ref|XP_748181.1| hypothetical protein AFUA_5G01610 [Aspergillus fumigatus Af293] &gt;gi|66845809|gb|EAL86143.1| hypothetical protein AFUA_5G01610 [Aspergillus fumigatus Af293] &gt;gi|159125897|gb|EDP51013.1| hypothetical protein AFUB_050150 [Aspergillus fumigatus A1163]	OrthologofAspergillusfumigatusA1163:AFUB_050150
Afu1g01730	105.229	61.3843	149.074	2.42854	1.28009	7.84798e-08	5.3169e-07	Chr1_A_fumigatus_Af293	532930	535122	-	2038	Afu1g01730	GO:0003824;GO:0008496;GO:0016021;GO:0009272;GO:0016052;GO:0008150;GO:0005575	K08257	gi|70990148|ref|XP_749923.1| glycosyl hydrolase [Aspergillus fumigatus Af293] &gt;gi|66847555|gb|EAL87885.1| glycosyl hydrolase, putative [Aspergillus fumigatus Af293] &gt;gi|159130405|gb|EDP55518.1| glycosyl hydrolase, putative [Aspergillus fumigatus A1163] &gt;gi|666428636|gb|KEY76287.1| glycosyl hydrolase [Aspergillus fumigatus var. RP-2014] &gt;gi|846911658|gb|KMK57548.1| glycosyl hydrolase […	Hasdomain(s)withpredictedcatalyticactivity
Afu4g04605	133.268	63.2585	203.278	3.21345	1.68412	8.03172e-08	5.43366e-07	Chr4_A_fumigatus_Af293	1294070	1297282	-	2419	Afu4g04605	GO:0008150;GO:0005575;GO:0003674	-	gi|146323667|ref|XP_001481552.1| conserved hypothetical protein [Aspergillus fumigatus Af293] &gt;gi|129555333|gb|EBA27198.1| conserved hypothetical protein [Aspergillus fumigatus Af293] &gt;gi|159122118|gb|EDP47240.1| conserved hypothetical protein [Aspergillus fumigatus A1163]	OrthologofA.nidulansFGSCA4:AN5225,A.fumigatusAf293:Afu2g04095,A.nigerCBS513.88:An13g04060,An07g08820andA.oryzaeRIB40:AO090206000029
Afu7g04710	1066.41	604.62	1528.2	2.52753	1.33773	8.38837e-08	5.65089e-07	Chr7_A_fumigatus_Af293	1084937	1088371	+	3435	Afu7g04710	GO:0006355;GO:0000977;GO:0003700;GO:0000122;GO:0003676;GO:0008270;GO:0000981;GO:0005634	K12236	gi|70987117|ref|XP_749039.1| NF-X1 finger transcription factor [Aspergillus fumigatus Af293] &gt;gi|66846669|gb|EAL87001.1| NF-X1 finger transcription factor, putative [Aspergillus fumigatus Af293]	Ortholog(s)haveGolgiapparatus,cytosollocalization
Afu5g02280	18.6174	3.08048	34.1544	11.0874	3.47084	8.7734e-08	5.89778e-07	Chr5_A_fumigatus_Af293	586719	588210	-	1385	Afu5g02280	-	-	gi|70985216|ref|XP_748114.1| endo-1,3(4)-beta-glucanase [Aspergillus fumigatus Af293] &gt;gi|66845742|gb|EAL86076.1| endo-1,3(4)-beta-glucanase, putative [Aspergillus fumigatus Af293] &gt;gi|159125963|gb|EDP51079.1| endo-1,3(4)-beta-glucanase, putative [Aspergillus fumigatus A1163] &gt;gi|666431070|gb|KEY78682.1| endo 1,34 beta glucanase [Aspergillus fumigatus var. RP-2014] &gt;gi|846913165|gb|KM…	Hasdomain(s)withpredictedhydrolaseactivity,hydrolyzingO-glycosylcompoundsactivityandroleincarbohydratemetabolicprocess
Afu7g01820	335.383	203.419	467.346	2.29745	1.20004	8.95482e-08	6.00281e-07	Chr7_A_fumigatus_Af293	483931	486338	-	2217	Afu7g01820	GO:0006355;GO:0003677;GO:0000981;GO:0006351;GO:0008270;GO:0005634;GO:0042025	-	gi|70982444|ref|XP_746750.1| C6 transcription factor [Aspergillus fumigatus Af293] &gt;gi|66844374|gb|EAL84712.1| C6 transcription factor, putative [Aspergillus fumigatus Af293]	Hasdomain(s)withpredictedDNAbinding,RNApolymeraseIItranscriptionfactoractivity,sequence-specificDNAbinding,zincionbindingactivityandroleinregulationoftranscription,DNA-templated,transcription,DNA-templated
Afu5g00810	55.0604	25.6963	84.4246	3.28547	1.7161	1.022e-07	6.8126e-07	Chr5_A_fumigatus_Af293	223385	224504	+	1120	Afu5g00810	GO:0003674;GO:0005575;GO:0008150	-	gi|70985506|ref|XP_748259.1| conserved hypothetical protein [Aspergillus fumigatus Af293] &gt;gi|66845887|gb|EAL86221.1| conserved hypothetical protein [Aspergillus fumigatus Af293] &gt;gi|159125810|gb|EDP50926.1| conserved hypothetical protein [Aspergillus fumigatus A1163] &gt;gi|846913025|gb|KMK58853.1| hypothetical protein Y699_00054 [Aspergillus fumigatus Z5]	OrthologofNeosartoryafischeriNRRL181:NFIA_041360,AspergillusfumigatusA1163:AFUB_049270andAspergillusclavatusNRRL1:ACLA_004420
Afu1g01190	33.4756	4.42856	62.5227	14.118	3.81947	1.21509e-07	8.04352e-07	Chr1_A_fumigatus_Af293	415899	418697	+	2641	Afu1g01190	GO:0008150;GO:0005575;GO:0003674	-	gi|70990040|ref|XP_749869.1| conserved hypothetical protein [Aspergillus fumigatus Af293] &gt;gi|66847501|gb|EAL87831.1| conserved hypothetical protein [Aspergillus fumigatus Af293]	OrthologofA.nidulansFGSCA4:AN2649,A.nigerCBS513.88:An11g03730,A.oryzaeRIB40:AO090020000652,Aspergilluswentii:Aspwe1_0741100andAspergillussydowii:Aspsy1_0134175
Afu5g11980	173.067	114.426	231.708	2.02497	1.0179	1.22701e-07	8.11119e-07	Chr5_A_fumigatus_Af293	3099508	3102284	-	2777	Afu5g11980	GO:0016021;GO:0022857;GO:0016020;GO:0003674;GO:0055085	-	gi|70997411|ref|XP_753453.1| MFS efflux transporter [Aspergillus fumigatus Af293] &gt;gi|66851089|gb|EAL91415.1| MFS efflux transporter, putative [Aspergillus fumigatus Af293] &gt;gi|159126818|gb|EDP51934.1| MFS efflux transporter, putative [Aspergillus fumigatus A1163] &gt;gi|846913993|gb|KMK59821.1| MFS efflux transporter [Aspergillus fumigatus Z5]	Hasdomain(s)withpredictedroleintransmembranetransportandintegralcomponentofmembranelocalization
Afu3g00500	5224.73	2569.08	7880.37	3.06739	1.61701	1.23708e-07	8.17211e-07	Chr3_A_fumigatus_Af293	109670	110366	+	585	Afu3g00500	GO:0016021;GO:0005575;GO:0008150;GO:0003674	-	gi|70985729|ref|XP_748370.1| integral membrane protein [Aspergillus fumigatus Af293] &gt;gi|66845999|gb|EAL86332.1| integral membrane protein [Aspergillus fumigatus Af293]	OrthologofA.nidulansFGSCA4:AN2488,A.fumigatusAf293:Afu4g03010,A.nigerCBS513.88:An14g03080,A.oryzaeRIB40:AO090012000174andAspergilluswentii:Aspwe1_0176515,Aspwe1_0622364
Afu8g01530	61.3748	29.2994	93.4503	3.1895	1.67333	1.31139e-07	8.63906e-07	Chr8_A_fumigatus_Af293	395002	395937	-	865	Afu8g01530	GO:0008150;GO:0005575;GO:0003674	-	gi|70983051|ref|XP_747053.1| HHE domain protein [Aspergillus fumigatus Af293] &gt;gi|66844678|gb|EAL85015.1| HHE domain protein [Aspergillus fumigatus Af293] &gt;gi|159123939|gb|EDP49058.1| HHE domain protein [Aspergillus fumigatus A1163] &gt;gi|666434674|gb|KEY82172.1| hypothetical protein HHE [Aspergillus fumigatus var. RP-2014] &gt;gi|846911007|gb|KMK56906.1| HHE domain-containing protein [Asp…	Ortholog(s)havemitochondrionlocalization
Afu3g14910	22.6418	5.85406	39.4296	6.73543	2.75177	1.39122e-07	9.12086e-07	Chr3_A_fumigatus_Af293	3940818	3941765	+	948	Afu3g14910	GO:0005575;GO:0008150;GO:0003674	-	gi|70998825|ref|XP_754134.1| FacC-like extracellular signaling protein [Aspergillus fumigatus Af293] &gt;gi|66851771|gb|EAL92096.1| FacC-like extracellular signaling protein, putative [Aspergillus fumigatus Af293] &gt;gi|159127154|gb|EDP52269.1| FacC-like extracellular signaling protein, putative [Aspergillus fumigatus A1163] &gt;gi|666435646|gb|KEY83080.1| extracellular signaling protein FacC [A…	OrthologofA.fumigatusAf293:Afu5g00540,NeosartoryafischeriNRRL181:NFIA_041970,NFIA_062340,Aspergilluswentii:Aspwe1_0435722andAspergillusversicolor:Aspve1_0042882
Afu3g01270	63.1552	31.2248	95.0856	3.0452	1.60654	1.71622e-07	1.1084e-06	Chr3_A_fumigatus_Af293	310155	311394	+	818	Afu3g01270	GO:0006672;GO:0016021;GO:0016811	K04711	gi|146323151|ref|XP_748448.2| conserved hypothetical protein [Aspergillus fumigatus Af293] &gt;gi|129556490|gb|EAL86410.2| conserved hypothetical protein [Aspergillus fumigatus Af293]	Hasdomain(s)withpredictedhydrolaseactivity,actingoncarbon-nitrogen(butnotpeptide)bonds,inlinearamidesactivity,roleinceramidemetabolicprocessandintegralcomponentofmembranelocalization
Afu3g01200	30.0016	6.18357	53.8197	8.70365	3.12162	2.44846e-07	1.5488e-06	Chr3_A_fumigatus_Af293	296240	297661	+	1167	Afu3g01200	GO:0003674;GO:0008150;GO:0005575;GO:0016021	-	gi|146323145|ref|XP_748441.2| integral membrane protein Pth11-like [Aspergillus fumigatus Af293] &gt;gi|129556487|gb|EAL86403.2| integral membrane protein Pth11-like, putative [Aspergillus fumigatus Af293] &gt;gi|159128422|gb|EDP53537.1| integral membrane protein Pth11-like, putative [Aspergillus fumigatus A1163] &gt;gi|666433363|gb|KEY80917.1| integral membrane protein Pth11 [Aspergillus fumigat…	Putativeintegralmembraneprotein
Afu3g03560	1462.77	782.86	2142.67	2.73698	1.45258	2.50904e-07	1.58501e-06	Chr3_A_fumigatus_Af293	953351	956482	-	2934	Afu3g03560	GO:0055114;GO:0045454;GO:0044550;GO:0050660;GO:0016491	-	gi|70986364|ref|XP_748676.1| pyridine nucleotide-disulfide oxidoreductase [Aspergillus fumigatus Af293] &gt;gi|66846305|gb|EAL86638.1| pyridine nucleotide-disulfide oxidoreductase, putative [Aspergillus fumigatus Af293]	PutativecoenzymeAdisulfidereductase
Afu4g08960	5203.05	2468.34	7937.76	3.21583	1.68519	2.68089e-07	1.68465e-06	Chr4_A_fumigatus_Af293	2324338	2326597	+	2150	Afu4g08960	GO:0005575;GO:0008150;GO:0003674	-	gi|70994164|ref|XP_751929.1| GPI anchored cell wall protein [Aspergillus fumigatus Af293] &gt;gi|66849563|gb|EAL89891.1| GPI anchored cell wall protein, putative [Aspergillus fumigatus Af293]	Putativeglycophosphatidylinositol(GPI)anchoredprotein
Afu5g14780	75.6053	41.6626	109.548	2.62941	1.39474	2.88039e-07	1.79817e-06	Chr5_A_fumigatus_Af293	3818808	3821303	+	2161	Afu5g14780	GO:0005575;GO:0008150;GO:0003674;GO:0016757	K22248	gi|70996849|ref|XP_753179.1| heat shock trehalose synthase [Aspergillus fumigatus Af293] &gt;gi|66850815|gb|EAL91141.1| heat shock trehalose synthase, putative [Aspergillus fumigatus Af293] &gt;gi|159127090|gb|EDP52206.1| heat shock trehalose synthase, putative [Aspergillus fumigatus A1163]	Putativetrehalasephosphorylasewithapredictedroleintheglucose-1-phosphatepathway
Afu2g17430	78.5766	43.2465	113.907	2.63389	1.3972	2.90857e-07	1.81458e-06	Chr2_A_fumigatus_Af293	4653789	4655014	-	1226	Afu2g17430	GO:0019333;GO:0051213;GO:0005575;GO:0055114;GO:0003824;GO:0051410;GO:0018580	K00459	gi|71002794|ref|XP_756078.1| oxidoreductase 2-nitropropane dioxygenase family [Aspergillus fumigatus Af293] &gt;gi|66853716|gb|EAL94040.1| oxidoreductase 2-nitropropane dioxygenase family, putative [Aspergillus fumigatus Af293] &gt;gi|159130132|gb|EDP55246.1| oxidoreductase 2-nitropropane dioxygenase family, putative [Aspergillus fumigatus A1163]	Ortholog(s)havenitronatemonooxygenaseactivityandroleindenitrificationpathway,detoxificationofnitrogencompound
Afu4g03110	514.908	292.108	737.707	2.52546	1.33655	2.92861e-07	1.8235e-06	Chr4_A_fumigatus_Af293	871427	875777	-	4096	Afu4g03110	GO:0016020;GO:0005351;GO:0005886;GO:0055085;GO:0015793;GO:0022857;GO:0016021;GO:0046323	-	gi|70981937|ref|XP_746497.1| MFS monosaccharide transporter [Aspergillus fumigatus Af293] &gt;gi|66844120|gb|EAL84459.1| MFS monosaccharide transporter, putative [Aspergillus fumigatus Af293] &gt;gi|159122278|gb|EDP47400.1| MFS monosaccharide transporter, putative [Aspergillus fumigatus A1163] &gt;gi|846912299|gb|KMK58167.1| MFS monosaccharide transporter [Aspergillus fumigatus Z5]	putativemonosaccharidetransporter
Afu4g01020	84.8015	47.9293	121.674	2.53861	1.34404	3.06919e-07	1.90481e-06	Chr4_A_fumigatus_Af293	275753	280061	+	3399	Afu4g01020	GO:0000160;GO:0000155;GO:0007165;GO:0016310;GO:0090593;GO:0016772;GO:0004673	-	gi|70981652|ref|XP_746355.1| sensor histidine kinase/response regulator [Aspergillus fumigatus Af293] &gt;gi|66843977|gb|EAL84317.1| sensor histidine kinase/response regulator, putative [Aspergillus fumigatus Af293]	Ortholog(s)haveproteinhistidinekinaseactivityandroleinpeptidyl-histidineautophosphorylation
Afu3g10370	974.812	592.036	1357.59	2.29308	1.19729	3.22229e-07	1.99335e-06	Chr3_A_fumigatus_Af293	2688543	2691049	-	2507	Afu3g10370	GO:0008150;GO:0005575;GO:0003674	-	gi|70999730|ref|XP_754582.1| conserved hypothetical protein [Aspergillus fumigatus Af293] &gt;gi|66852219|gb|EAL92544.1| conserved hypothetical protein [Aspergillus fumigatus Af293] &gt;gi|846914493|gb|KMK60311.1| hypothetical protein Y699_01512 [Aspergillus fumigatus Z5]	proteinofunknownfunction
Afu3g01210	42.1205	17.6955	66.5454	3.76058	1.91096	3.32279e-07	2.05153e-06	Chr3_A_fumigatus_Af293	298199	298960	+	762	Afu3g01210	GO:0003674;GO:0005575;GO:0008150	-	gi|70985873|ref|XP_748442.1| ThiJ/PfpI family protein [Aspergillus fumigatus Af293] &gt;gi|66846071|gb|EAL86404.1| ThiJ/PfpI family protein [Aspergillus fumigatus Af293] &gt;gi|159128421|gb|EDP53536.1| ThiJ/PfpI family protein [Aspergillus fumigatus A1163] &gt;gi|846912884|gb|KMK58736.1| ThiJ/PfpI family protein [Aspergillus fumigatus Z5]	OrthologofA.nidulansFGSCA4:AN11985,A.nigerCBS513.88:An01g10950,A.oryzaeRIB40:AO090026000081,Aspergilluswentii:Aspwe1_0103451andAspergillusterreusNIH2624:ATET_07760
Afu1g11050	113.638	70.2817	156.994	2.23378	1.15949	3.40704e-07	2.09947e-06	Chr1_A_fumigatus_Af293	2889965	2894388	+	4074	Afu1g11050	GO:0055085;GO:0005351;GO:0016020;GO:0005886;GO:0046323;GO:0016021;GO:0022857	-	gi|70995430|ref|XP_752470.1| MFS sugar transporter [Aspergillus fumigatus Af293] &gt;gi|66850105|gb|EAL90432.1| MFS sugar transporter, putative [Aspergillus fumigatus Af293] &gt;gi|159131225|gb|EDP56338.1| MFS sugar transporter, putative [Aspergillus fumigatus A1163]	Hasdomain(s)withpredictedsubstrate-specifictransmembranetransporteractivity,transmembranetransporteractivity,roleintransmembranetransportandintegralcomponentofmembrane,membranelocalization
Afu1g02950	271.282	172.633	369.93	2.14287	1.09955	3.66844e-07	2.24892e-06	Chr1_A_fumigatus_Af293	843296	844729	-	1278	Afu1g02950	GO:0005634;GO:0008150;GO:0005575;GO:0071014;GO:1990904;GO:0005737;GO:0016973;GO:0003676;GO:0003729;GO:0071028;GO:2000815	-	gi|146322382|ref|XP_750045.2| RNA binding protein [Aspergillus fumigatus Af293] &gt;gi|129556989|gb|EAL88007.2| RNA binding protein [Aspergillus fumigatus Af293]	Hasdomain(s)withpredictednucleicacidbinding,nucleotidebindingactivity
Afu7g01740	117.638	72.6484	162.628	2.23856	1.16257	3.71112e-07	2.2678e-06	Chr7_A_fumigatus_Af293	466856	468431	-	1576	Afu7g01740	GO:0016021;GO:0008643;GO:0055085;GO:0022857	-	gi|70982460|ref|XP_746758.1| sugar transporter [Aspergillus fumigatus Af293] &gt;gi|66844382|gb|EAL84720.1| sugar transporter, putative [Aspergillus fumigatus Af293] &gt;gi|846909952|gb|KMK55884.1| sugar transporter [Aspergillus fumigatus Z5]	Ortholog(s)haveendoplasmicreticulumlocalization
Afu2g13770	115.058	69.7352	160.38	2.29985	1.20154	3.72227e-07	2.27316e-06	Chr2_A_fumigatus_Af293	3584678	3587549	+	2747	Afu2g13770	-	-	gi|71002058|ref|XP_755710.1| C2H2 conidiation transcription factor FlbC [Aspergillus fumigatus Af293] &gt;gi|66853348|gb|EAL93672.1| C2H2 conidiation transcription factor FlbC [Aspergillus fumigatus Af293] &gt;gi|159129767|gb|EDP54881.1| C2H2 finger domain protein FlbC [Aspergillus fumigatus A1163] &gt;gi|666429374|gb|KEY77016.1| transcription factor C2H2 FlbC [Aspergillus fumigatus var. RP-2014]…	C2H2fingerdomainproteininvolvedinasexualdevelopment
Afu5g00930	26.5304	8.3982	44.6627	5.31812	2.41092	3.8624e-07	2.34971e-06	Chr5_A_fumigatus_Af293	242866	244662	+	1797	Afu5g00930	GO:0015824;GO:0000324;GO:0055085;GO:0005886;GO:0016020;GO:0015193;GO:0016021;GO:0003333;GO:0015171	K16261	gi|70985484|ref|XP_748248.1| amino acid permease [Aspergillus fumigatus Af293] &gt;gi|66845876|gb|EAL86210.1| amino acid permease, putative [Aspergillus fumigatus Af293]	Ortholog(s)haveL-prolinetransmembranetransporteractivity,roleinprolinetransportandfungal-typevacuole,plasmamembranelocalization
Afu1g04300	251.179	109.573	392.785	3.58469	1.84185	3.94149e-07	2.3963e-06	Chr1_A_fumigatus_Af293	1221528	1222331	-	804	Afu1g04300	GO:0008150;GO:0005575;GO:0003674	-	gi|70990656|ref|XP_750177.1| conserved hypothetical protein [Aspergillus fumigatus Af293] &gt;gi|66847809|gb|EAL88139.1| conserved hypothetical protein [Aspergillus fumigatus Af293] &gt;gi|159130654|gb|EDP55767.1| conserved hypothetical protein [Aspergillus fumigatus A1163]	OrthologofA.nigerCBS513.88:An01g03130,A.oryzaeRIB40:AO090003000919,AO090701000446,Aspergilluswentii:Aspwe1_0025379andAspergillusterreusNIH2624:ATET_06531
Afu7g00930	182.539	96.7993	268.278	2.77149	1.47066	4.00715e-07	2.43156e-06	Chr7_A_fumigatus_Af293	249101	250403	-	1086	Afu7g00930	GO:0016021;GO:0008150;GO:0005575;GO:0003674	-	gi|70982618|ref|XP_746837.1| integral membrane protein [Aspergillus fumigatus Af293] &gt;gi|66844461|gb|EAL84799.1| integral membrane protein [Aspergillus fumigatus Af293] &gt;gi|159122920|gb|EDP48040.1| integral membrane protein [Aspergillus fumigatus A1163] &gt;gi|666432238|gb|KEY79824.1| integral membrane protein [Aspergillus fumigatus var. RP-2014]	OrthologofA.nidulansFGSCA4:AN6413,AN6419,AN6946,AN5312,AN5664,AN8328,AN3241,AN10369,AN1930,AN2386,AN1738,AN11159,AN8984,AN8951,AN1540,AN8971,AN9387,AN9266,AN9306,AN1317,AN10886,AN7232,AN7774,AN12202
Afu7g01720	241.825	76.5908	407.059	5.31473	2.41	4.36645e-07	2.64119e-06	Chr7_A_fumigatus_Af293	460054	463431	+	3323	Afu7g01720	GO:0005829;GO:0046951;GO:0004419;GO:0006629;GO:0003824;GO:0016833;GO:0006552;GO:0008150;GO:0005575	K01640	gi|70982464|ref|XP_746760.1| 3-hydroxymethyl-3-methylglutaryl-Coenzyme A lyase [Aspergillus fumigatus Af293] &gt;gi|66844384|gb|EAL84722.1| 3-hydroxymethyl-3-methylglutaryl-Coenzyme A lyase [Aspergillus fumigatus Af293]	Hasdomain(s)withpredictedcatalyticactivity
Afu4g03240	835.892	303.142	1368.64	4.51486	2.17468	4.39297e-07	2.65386e-06	Chr4_A_fumigatus_Af293	913955	915931	+	1922	Afu4g03240	-	-	gi|70981963|ref|XP_746510.1| cell wall serine-threonine-rich galactomannoprotein Mp1 [Aspergillus fumigatus Af293] &gt;gi|74624737|sp|Q9HFP8.1|MP1_ASPFM RecName: Full=Cell wall mannoprotein 1; Flags: Precursor &gt;gi|11321506|gb|AAG09624.1| antigenic cell wall galactomannoprotein MP1 [Aspergillus fumigatus] &gt;gi|66844133|gb|EAL84472.1| cell wall serine-threonine-rich galactomannoprotein Mp1 [As…	Putativecellwallgalactomannoprotein
Afu7g06820	73.7984	41.4664	106.13	2.55943	1.35583	4.41191e-07	2.66362e-06	Chr7_A_fumigatus_Af293	1659444	1661845	-	2402	Afu7g06820	GO:0005575;GO:0045480;GO:0009277;GO:0000272;GO:0005515;GO:0003674	K04618	gi|70986678|ref|XP_748829.1| galactose oxidase [Aspergillus fumigatus Af293] &gt;gi|66846459|gb|EAL86791.1| galactose oxidase, putative [Aspergillus fumigatus Af293]	Hasdomain(s)withpredictedroleincelladhesion
Afu3g07630	39.8908	16.6165	63.1652	3.80136	1.92652	4.41844e-07	2.66588e-06	Chr3_A_fumigatus_Af293	1918714	1919637	+	847	Afu3g07630	GO:0016740;GO:0005575;GO:0008150	K06897	gi|71000307|ref|XP_754848.1| metallo-beta-lactamase superfamily protein [Aspergillus fumigatus Af293] &gt;gi|66852485|gb|EAL92810.1| metallo-beta-lactamase superfamily protein [Aspergillus fumigatus Af293] &gt;gi|159127860|gb|EDP52975.1| metallo-beta-lactamase superfamily protein [Aspergillus fumigatus A1163]	Putativedihydropteroatesynthase
Afu1g17250	2377.79	838.217	3917.37	4.67346	2.22449	4.47144e-07	2.69105e-06	Chr1_A_fumigatus_Af293	4715172	4716444	-	1221	Afu1g17250	-	-	gi|70996676|ref|XP_753093.1| conidial hydrophobin RodB [Aspergillus fumigatus Af293] &gt;gi|27461063|gb|AAL27804.1| hydrophobin precursor [Aspergillus fumigatus] &gt;gi|66850728|gb|EAL91055.1| conidial hydrophobin RodB [Aspergillus fumigatus Af293] &gt;gi|159131829|gb|EDP56942.1| conidial hydrophobin RodB [Aspergillus fumigatus A1163] &gt;gi|666430649|gb|KEY78269.1| conidial hydrophobin RodB [Asp…	Conidialcellwallhydrophobininvolvedinconidialcellwallcomposition
Afu4g14440	59.4822	19.4392	99.5251	5.11981	2.35609	4.54391e-07	2.73121e-06	Chr4_A_fumigatus_Af293	3818846	3821267	-	2145	Afu4g14440	GO:0003824;GO:0005737;GO:0043041;GO:0031177;GO:0005575;GO:0044550	-	gi|70993082|ref|XP_751389.1| NRPS-like enzyme [Aspergillus fumigatus Af293] &gt;gi|66849023|gb|EAL89351.1| NRPS-like enzyme, putative [Aspergillus fumigatus Af293]	Hasdomain(s)withpredictedcatalyticactivityandroleinmetabolicprocess
Afu6g08080	149.115	88.8109	209.418	2.35802	1.23758	4.64366e-07	2.7824e-06	Chr6_A_fumigatus_Af293	1872554	1874882	-	2201	Afu6g08080	GO:0003824;GO:0005575	-	gi|846917390|gb|KMK63137.1| glycosyl hydrolase [Aspergillus fumigatus Z5]	Ortholog(s)havecytosol,nucleuslocalization
Afu3g09690	753.533	367.832	1139.23	3.09716	1.63094	4.84326e-07	2.89836e-06	Chr3_A_fumigatus_Af293	2476069	2476602	-	534	Afu3g09690	-	-	gi|70999866|ref|XP_754650.1| extracellular thaumatin domain protein [Aspergillus fumigatus Af293] &gt;gi|66852287|gb|EAL92612.1| extracellular thaumatin domain protein, putative [Aspergillus fumigatus Af293] &gt;gi|159127664|gb|EDP52779.1| extracellular thaumatin domain protein, putative [Aspergillus fumigatus A1163] &gt;gi|666432384|gb|KEY79967.1| thaumatin extracellular [Aspergillus fumigatus v…	InvasincalA
Afu4g00460	52.445	23.9904	80.8995	3.37216	1.75367	4.96426e-07	2.96148e-06	Chr4_A_fumigatus_Af293	118052	120070	-	1917	Afu4g00460	GO:0005575;GO:0008150;GO:0003674;GO:0016787;GO:0016810	-	gi|846912466|gb|KMK58334.1| chlorohydrolase family protein [Aspergillus fumigatus Z5]	OrthologofA.nidulansFGSCA4:AN8593,A.fumigatusAf293:Afu3g02790,A.nigerCBS513.88:An11g01410andA.oryzaeRIB40:AO090009000455,AO090138000169
Afu8g00410	448.436	247.916	648.956	2.61764	1.38827	5.06579e-07	3.01451e-06	Chr8_A_fumigatus_Af293	90299	92235	-	1686	Afu8g00410	-	K01265	gi|70983271|ref|XP_747163.1| methionine aminopeptidase, type II [Aspergillus fumigatus Af293] &gt;gi|66844788|gb|EAL85125.1| methionine aminopeptidase, type II, putative [Aspergillus fumigatus Af293]	MethionineaminopeptidasetypeII
Afu6g09770	51.3592	23.9646	78.7537	3.28625	1.71644	5.48948e-07	3.25243e-06	Chr6_A_fumigatus_Af293	2392565	2395042	+	2364	Afu6g09770	GO:0004659;GO:0005575;GO:0008299;GO:0003674	-	gi|70992035|ref|XP_750866.1| geranylgeranyl diphosphate synthase [Aspergillus fumigatus Af293] &gt;gi|66848499|gb|EAL88828.1| geranylgeranyl diphosphate synthase, putative [Aspergillus fumigatus Af293]	Geranylgeranyldiphosphatesynthase
Afu3g07990	67.7644	25.9321	109.597	4.2263	2.07939	5.82594e-07	3.44109e-06	Chr3_A_fumigatus_Af293	2032553	2035635	-	2054	Afu3g07990	GO:0016021;GO:0022857;GO:0071467;GO:0003674;GO:0055085;GO:0015812;GO:0016020;GO:0006865	-	gi|846914718|gb|KMK60536.1| GABA permease GabA [Aspergillus fumigatus Z5]	Ortholog(s)haveroleincellularresponsetopH,gamma-aminobutyricacidtransport
Afu6g13840	88.4009	50.9991	125.803	2.46676	1.30262	6.1053e-07	3.58611e-06	Chr6_A_fumigatus_Af293	3534932	3535452	+	375	Afu6g13840	GO:0005575;GO:0008150;GO:0016021;GO:0003674	-	gi|146324540|ref|XP_751260.2| conserved hypothetical protein [Aspergillus fumigatus Af293] &gt;gi|129557297|gb|EAL89222.2| conserved hypothetical protein [Aspergillus fumigatus Af293] &gt;gi|159130285|gb|EDP55398.1| conserved hypothetical protein [Aspergillus fumigatus A1163]	OrthologofA.nidulansFGSCA4:AN2193,A.nigerCBS513.88:An12g06000,Aspergilluswentii:Aspwe1_0033514,Aspergillussydowii:Aspsy1_0090654andAspergillusterreusNIH2624:ATET_03424
Afu2g12700	69.5688	35.9871	103.15	2.86632	1.5192	6.16784e-07	3.61839e-06	Chr2_A_fumigatus_Af293	3260598	3262929	-	2286	Afu2g12700	GO:0008270;GO:0005575;GO:0008150	-	gi|846915975|gb|KMK61759.1| HET domain-containing protein [Aspergillus fumigatus Z5]	Hasdomain(s)withpredictedzincionbindingactivity
Afu5g01290	122.781	56.592	188.969	3.33916	1.73948	6.76629e-07	3.93079e-06	Chr5_A_fumigatus_Af293	324670	325785	+	1116	Afu5g01290	GO:0008150;GO:0005622;GO:0008270;GO:0016491	-	gi|70985414|ref|XP_748213.1| zinc-binding oxidoreductase [Aspergillus fumigatus Af293] &gt;gi|66845841|gb|EAL86175.1| zinc-binding oxidoreductase, putative [Aspergillus fumigatus Af293]	Putativezinc-bindingoxidoreductase
Afu2g00590	642.3	348.064	936.536	2.6907	1.42798	7.0378e-07	4.08107e-06	Chr2_A_fumigatus_Af293	126934	127696	+	714	Afu2g00590	GO:0005515;GO:0003674;GO:0004364;GO:0005575;GO:0008150	K00799	gi|70988675|ref|XP_749195.1| glutathione S-transferase [Aspergillus fumigatus Af293] &gt;gi|66846826|gb|EAL87157.1| glutathione S-transferase, putative [Aspergillus fumigatus Af293] &gt;gi|159128609|gb|EDP53723.1| glutathione S-transferase, putative [Aspergillus fumigatus A1163] &gt;gi|846916478|gb|KMK62248.1| glutathione S-transferase [Aspergillus fumigatus Z5]	PredictedglutathioneStransferase
Afu2g02080	852.277	546.929	1157.62	2.11659	1.08174	7.09392e-07	4.10861e-06	Chr2_A_fumigatus_Af293	516262	517008	+	621	Afu2g02080	GO:0005575;GO:0005634;GO:0008150	-	gi|70988986|ref|XP_749343.1| C2H2 finger domain protein [Aspergillus fumigatus Af293] &gt;gi|66846974|gb|EAL87305.1| C2H2 finger domain protein, putative [Aspergillus fumigatus Af293] &gt;gi|846916617|gb|KMK62387.1| C2H2 finger domain-containing protein [Aspergillus fumigatus Z5]	proteinofunknownfunction
Afu1g01490	620.803	328.121	913.485	2.78398	1.47715	7.24663e-07	4.18183e-06	Chr1_A_fumigatus_Af293	474895	482069	+	7072	Afu1g01490	GO:0003674;GO:0005515;GO:0005575;GO:0008150	-	gi|846911679|gb|KMK57569.1| NACHT domain-containing protein [Aspergillus fumigatus Z5]	OrthologofA.nidulansFGSCA4:AN0391,AN7222,A.fumigatusAf293:Afu2g01760,A.nigerCBS513.88:An03g06670,An15g07300andA.oryzaeRIB40:AO090010000045/aoiD,AO090102000259
Afu6g07190	20.2864	4.97126	35.6016	7.1615	2.84026	7.70949e-07	4.43284e-06	Chr6_A_fumigatus_Af293	1614424	1615557	+	1134	Afu6g07190	GO:0003674;GO:0008150;GO:0005575	-	gi|70991527|ref|XP_750612.1| NmrA-like family protein [Aspergillus fumigatus Af293] &gt;gi|66848245|gb|EAL88574.1| NmrA-like family protein [Aspergillus fumigatus Af293]	OrthologofA.nidulansFGSCA4:AN9194/cetL,A.fumigatusAf293:Afu6g09960,A.nigerCBS513.88:An12g05250,A.oryzaeRIB40:AO090005000004andAspergilluswentii:Aspwe1_0033326,Aspwe1_0054891
Afu3g02910	86.2865	51.2763	121.297	2.36555	1.24218	7.7494e-07	4.45039e-06	Chr3_A_fumigatus_Af293	777253	779621	+	2145	Afu3g02910	GO:0005829;GO:0047896;GO:0006098;GO:0003824;GO:0004802;GO:0005575;GO:0046872;GO:0005634	K17100	gi|70986238|ref|XP_748613.1| dihydroxy-acetone synthase [Aspergillus fumigatus Af293] &gt;gi|66846242|gb|EAL86575.1| dihydroxy-acetone synthase, putative [Aspergillus fumigatus Af293]	Hasdomain(s)withpredictedcatalyticactivityandroleinmetabolicprocess
Afu1g01920	47.7319	22.6278	72.836	3.21887	1.68655	7.84369e-07	4.49915e-06	Chr1_A_fumigatus_Af293	568120	569945	+	1543	Afu1g01920	GO:0003674;GO:0008150;GO:0005575	-	gi|70990186|ref|XP_749942.1| plasma membrane protein Pth11-like [Aspergillus fumigatus Af293] &gt;gi|66847574|gb|EAL87904.1| plasma membrane protein Pth11-like, putative [Aspergillus fumigatus Af293]	OrthologofAspergillusfumigatusA1163:AFUB_002300
Afu7g06610	103.697	64.5401	142.853	2.2134	1.14626	9.5429e-07	5.36732e-06	Chr7_A_fumigatus_Af293	1609738	1610600	-	714	Afu7g06610	GO:0003824;GO:0016787;GO:0005575	-	gi|70986721|ref|XP_748850.1| isochorismatase family hydrolase [Aspergillus fumigatus Af293] &gt;gi|66846480|gb|EAL86812.1| isochorismatase family hydrolase, putative [Aspergillus fumigatus Af293]	Hasdomain(s)withpredictedcatalyticactivityandroleinmetabolicprocess
Afu5g02500	775.356	382.259	1168.45	3.0567	1.61198	1.01338e-06	5.67955e-06	Chr5_A_fumigatus_Af293	645430	646082	+	526	Afu5g02500	GO:0005575;GO:0008150;GO:0003674	-	gi|666431090|gb|KEY78702.1| hypothetical protein BA78_8716 [Aspergillus fumigatus var. RP-2014]	proteinofunknownfunction
Afu5g02320	1418.22	873.885	1962.55	2.24578	1.16721	1.05453e-06	5.89287e-06	Chr5_A_fumigatus_Af293	596583	597904	-	1266	Afu5g02320	GO:0008150;GO:0005575;GO:0003674	-	gi|70985208|ref|XP_748110.1| conserved hypothetical protein [Aspergillus fumigatus Af293] &gt;gi|66845738|gb|EAL86072.1| conserved hypothetical protein [Aspergillus fumigatus Af293] &gt;gi|666431067|gb|KEY78679.1| hypothetical protein BA78_1474 [Aspergillus fumigatus var. RP-2014]	Secretedproteinofunknownfunction
Afu6g10710	57.6413	27.6154	87.6672	3.17458	1.66657	1.07302e-06	5.99268e-06	Chr6_A_fumigatus_Af293	2644830	2647909	-	3021	Afu6g10710	GO:0003674;GO:0008150;GO:0005575	-	gi|70992221|ref|XP_750959.1| hypothetical protein AFUA_6G10710 [Aspergillus fumigatus Af293] &gt;gi|66848592|gb|EAL88921.1| hypothetical protein AFUA_6G10710 [Aspergillus fumigatus Af293] &gt;gi|159124527|gb|EDP49645.1| hypothetical protein AFUB_076750 [Aspergillus fumigatus A1163]	OrthologofA.nigerCBS513.88:An11g00590,NeosartoryafischeriNRRL181:NFIA_056480,Aspergilluswentii:Aspwe1_0182542andAspergillusversicolor:Aspve1_0025598
Afu7g00805	53.9041	26.9974	80.8107	2.99328	1.58173	1.08771e-06	6.06053e-06	Chr7_A_fumigatus_Af293	209079	209937	-	809	Afu7g00805	GO:0003674;GO:0005575;GO:0008150	-	gi|146324568|ref|XP_001481418.1| hypothetical protein AFUA_7G00805 [Aspergillus fumigatus Af293] &gt;gi|129555407|gb|EBA27206.1| hypothetical protein AFUA_7G00805 [Aspergillus fumigatus Af293]	proteinofunknownfunction
Afu4g09930	121.792	50.0611	193.523	3.86574	1.95074	1.0954e-06	6.09982e-06	Chr4_A_fumigatus_Af293	2575153	2575359	-	207	Afu4g09930	GO:0005575;GO:0008150;GO:0003674	-	gi|70993972|ref|XP_751833.1| conserved hypothetical protein [Aspergillus fumigatus Af293] &gt;gi|66849467|gb|EAL89795.1| conserved hypothetical protein [Aspergillus fumigatus Af293] &gt;gi|159125249|gb|EDP50366.1| conserved hypothetical protein [Aspergillus fumigatus A1163]	OrthologofNeosartoryafischeriNRRL181:NFIA_106120,AspergillusfumigatusA1163:AFUB_067040andAspergillusclavatusNRRL1:ACLA_049150
Afu8g02430	280.191	185.378	375.005	2.02293	1.01644	1.17073e-06	6.50034e-06	Chr8_A_fumigatus_Af293	649112	650693	-	1475	Afu8g02430	GO:0055114;GO:0044550;GO:0005575;GO:0008270;GO:0016616;GO:0008106;GO:0006066;GO:0016491	K00002	gi|70982871|ref|XP_746963.1| zinc-binding alcohol dehydrogenase [Aspergillus fumigatus Af293] &gt;gi|66844588|gb|EAL84925.1| zinc-binding alcohol dehydrogenase, putative [Aspergillus fumigatus Af293] &gt;gi|159123847|gb|EDP48966.1| zinc-binding alcohol dehydrogenase, putative [Aspergillus fumigatus A1163] &gt;gi|666433593|gb|KEY81139.1| zinc binding alcohol dehydrogenase [Aspergillus fumigatus va…	Putativealcoholdehydrogenase
Afu7g00710	100.284	62.1098	138.458	2.22925	1.15656	1.23199e-06	6.81275e-06	Chr7_A_fumigatus_Af293	185821	187517	+	1594	Afu7g00710	GO:0035690;GO:0055085;GO:0003674;GO:0071627;GO:0016021;GO:0022857	-	gi|70982662|ref|XP_746859.1| oxalate/formate antiporter [Aspergillus fumigatus Af293] &gt;gi|66844483|gb|EAL84821.1| oxalate/formate antiporter, putative [Aspergillus fumigatus Af293] &gt;gi|159122898|gb|EDP48018.1| oxalate/formate antiporter, putative [Aspergillus fumigatus A1163]	Ortholog(s)haveroleincellularresponsetodrug
Afu3g12070	65.0015	35.5193	94.4838	2.66007	1.41146	1.2469e-06	6.89118e-06	Chr3_A_fumigatus_Af293	3174808	3175496	-	621	Afu3g12070	GO:0003674;GO:0005575;GO:0008150	-	gi|70999390|ref|XP_754414.1| conserved hypothetical protein [Aspergillus fumigatus Af293] &gt;gi|66852051|gb|EAL92376.1| conserved hypothetical protein [Aspergillus fumigatus Af293]	proteinofunknownfunction
Afu8g06840	79.5002	18.8512	140.149	7.43448	2.89423	1.24851e-06	6.89609e-06	Chr8_A_fumigatus_Af293	1675392	1677107	+	1600	Afu8g06840	GO:0008150;GO:0005575;GO:0003674	-	gi|70983914|ref|XP_747483.1| oxidoreductase, short chain dehydrogenase/reductase family [Aspergillus fumigatus Af293] &gt;gi|66845109|gb|EAL85445.1| oxidoreductase, short chain dehydrogenase/reductase family [Aspergillus fumigatus Af293]	OrthologofAspergillusfumigatusA1163:AFUB_080930
Afu2g03230	56.3162	28.7524	83.8801	2.91733	1.54465	1.3578e-06	7.44372e-06	Chr2_A_fumigatus_Af293	845968	848909	-	2818	Afu2g03230	GO:0016052;GO:0005575;GO:0004556;GO:0003824;GO:0005975;GO:0005509	K01176	gi|70989217|ref|XP_749458.1| alpha-amylase AmyA [Aspergillus fumigatus Af293] &gt;gi|66847089|gb|EAL87420.1| alpha-amylase AmyA [Aspergillus fumigatus Af293] &gt;gi|159128870|gb|EDP53984.1| alpha-amylase AmyA [Aspergillus fumigatus A1163] &gt;gi|666432117|gb|KEY79706.1| alpha amylase AmyA [Aspergillus fumigatus var. RP-2014]	Hasdomain(s)withpredictedalpha-amylaseactivity,calciumionbinding,catalyticactivity,cationbindingactivityandroleincarbohydratecatabolicprocess,carbohydratemetabolicprocess
Afu3g00710	29.1405	3.79606	54.485	14.353	3.84328	1.41901e-06	7.75698e-06	Chr3_A_fumigatus_Af293	159672	161546	+	1875	Afu3g00710	GO:0019863;GO:0008150;GO:0005576;GO:0003674	-	gi|70985773|ref|XP_748392.1| allergen Asp F4-like [Aspergillus fumigatus Af293] &gt;gi|66846021|gb|EAL86354.1| allergen Asp F4-like, putative [Aspergillus fumigatus Af293]	Ortholog(s)haveextracellularregionlocalization
Afu8g07100	13.6309	1.93356	25.3283	13.0993	3.71142	1.52342e-06	8.27085e-06	Chr8_A_fumigatus_Af293	1740515	1741415	+	843	Afu8g07100	GO:0005575;GO:0008150;GO:0003674	-	gi|70983965|ref|XP_747508.1| conserved hypothetical protein [Aspergillus fumigatus Af293] &gt;gi|66845134|gb|EAL85470.1| conserved hypothetical protein [Aspergillus fumigatus Af293] &gt;gi|159123514|gb|EDP48633.1| conserved hypothetical protein [Aspergillus fumigatus A1163] &gt;gi|666434606|gb|KEY82108.1| hypothetical protein BA78_6908 [Aspergillus fumigatus var. RP-2014] &gt;gi|846910590|gb|KMK5…	OrthologofNeosartoryafischeriNRRL181:NFIA_099880,AspergillusfumigatusA1163:AFUB_080700,AspergillusclavatusNRRL1:ACLA_060270andAspergillusterreusNIH2624:ATET_07953
Afu4g08700	30.0195	9.35704	50.682	5.41646	2.43735	1.54506e-06	8.37883e-06	Chr4_A_fumigatus_Af293	2253658	2254428	+	640	Afu4g08700	GO:0008150;GO:0005575;GO:0016021;GO:0003674	-	gi|70994216|ref|XP_751955.1| hypothetical protein AFUA_4G08700 [Aspergillus fumigatus Af293] &gt;gi|66849589|gb|EAL89917.1| hypothetical protein AFUA_4G08700 [Aspergillus fumigatus Af293] &gt;gi|159125130|gb|EDP50247.1| hypothetical protein AFUB_065790 [Aspergillus fumigatus A1163]	OrthologofAspergillusfumigatusA1163:AFUB_065790
Afu3g14560	1283.02	807.967	1758.07	2.17592	1.12162	1.65992e-06	8.96601e-06	Chr3_A_fumigatus_Af293	3855719	3857658	-	1650	Afu3g14560	GO:0055085;GO:0003674;GO:0016021;GO:0015802;GO:0000329;GO:0022857;GO:0015174	-	gi|70998897|ref|XP_754170.1| MFS multidrug transporter [Aspergillus fumigatus Af293] &gt;gi|66851807|gb|EAL92132.1| MFS multidrug transporter, putative [Aspergillus fumigatus Af293]	Putativemajorfacilitatorsuperfamily(MFS)transporter
Afu3g10150	251.869	151.405	352.333	2.32709	1.21852	1.6712e-06	9.01675e-06	Chr3_A_fumigatus_Af293	2616389	2619216	+	2763	Afu3g10150	GO:0003674;GO:0005575;GO:0008150	-	gi|70999776|ref|XP_754605.1| conserved hypothetical protein [Aspergillus fumigatus Af293] &gt;gi|66852242|gb|EAL92567.1| conserved hypothetical protein [Aspergillus fumigatus Af293] &gt;gi|159127618|gb|EDP52733.1| conserved hypothetical protein [Aspergillus fumigatus A1163]	OrthologofA.nidulansFGSCA4:AN4973,A.nigerCBS513.88:An16g03980,A.oryzaeRIB40:AO090003000550,Aspergilluswentii:Aspwe1_0049197andAspergillussydowii:Aspsy1_0056460
Afu3g01620	52.1782	26.4585	77.8978	2.94414	1.55785	1.68156e-06	9.06235e-06	Chr3_A_fumigatus_Af293	406739	409302	+	2564	Afu3g01620	GO:0005515;GO:0003674;GO:0008150;GO:0005575	-	gi|70985958|ref|XP_748483.1| Ankyrin and HET domain protein [Aspergillus fumigatus Af293] &gt;gi|66846112|gb|EAL86445.1| Ankyrin and HET domain protein [Aspergillus fumigatus Af293]	OrthologofA.oryzaeRIB40:AO090020000391,AspergillusflavusNRRL3357:AFL2T_10925,NeosartoryafischeriNRRL181:NFIA_002610andAspergillusfumigatusA1163:AFUB_046770
Afu2g05750	135.663	89.3603	181.966	2.03632	1.02596	1.76167e-06	9.46205e-06	Chr2_A_fumigatus_Af293	1619718	1621557	-	1726	Afu2g05750	GO:0033389;GO:0008150;GO:0016813;GO:0005575;GO:0046872;GO:0044550;GO:0008783	K01480	gi|70989709|ref|XP_749704.1| agmatinase [Aspergillus fumigatus Af293] &gt;gi|66847335|gb|EAL87666.1| agmatinase, putative [Aspergillus fumigatus Af293]	Ortholog(s)haveendoplasmicreticulum,fungal-typevacuolelocalization
Afu8g01660	40.5389	18.8474	62.2304	3.30181	1.72326	1.91098e-06	1.02352e-05	Chr8_A_fumigatus_Af293	438322	438765	+	444	Afu8g01660	GO:0003674;GO:0008150;GO:0005575	-	gi|70983025|ref|XP_747040.1| hypothetical protein AFUA_8G01660 [Aspergillus fumigatus Af293] &gt;gi|66844665|gb|EAL85002.1| hypothetical protein AFUA_8G01660 [Aspergillus fumigatus Af293] &gt;gi|159123925|gb|EDP49044.1| hypothetical protein AFUB_084940 [Aspergillus fumigatus A1163] &gt;gi|666431451|gb|KEY79056.1| hypothetical protein BA78_8171 [Aspergillus fumigatus var. RP-2014]	OrthologofAspergillusfumigatusA1163:AFUB_084940
Afu2g16560	31.0599	12.4294	49.6904	3.99783	1.99922	2.29824e-06	1.2139e-05	Chr2_A_fumigatus_Af293	4422280	4424048	-	1634	Afu2g16560	GO:0003674;GO:0005575;GO:0008150	-	gi|846915596|gb|KMK61380.1| hypothetical protein Y699_02221 [Aspergillus fumigatus Z5]	OrthologofA.nidulansFGSCA4:AN10483,AN2809,AN2115,AN0033,AN12460,A.fumigatusAf293:Afu2g00940,Afu3g15340,Afu7g00460,Afu7g06360andA.nigerCBS513.88:An14g02830,An16g00830
Afu3g03980	36.8507	15.4225	58.2789	3.77882	1.91794	2.30978e-06	1.21931e-05	Chr3_A_fumigatus_Af293	1134609	1136404	+	1689	Afu3g03980	GO:0016705;GO:0020037;GO:0005506;GO:0004497;GO:0055114;GO:0005575	-	gi|70986448|ref|XP_748718.1| cytochrome P450 monooxygenase [Aspergillus fumigatus Af293] &gt;gi|66846347|gb|EAL86680.1| cytochrome P450 monooxygenase, putative [Aspergillus fumigatus Af293] &gt;gi|666432961|gb|KEY80527.1| cytochrome P450 monooxygenase [Aspergillus fumigatus var. RP-2014]	PutativecytochromeP450monooxygenase
Afu6g09670	25.9839	9.00243	42.9653	4.77263	2.25479	2.39826e-06	1.26253e-05	Chr6_A_fumigatus_Af293	2359676	2361541	+	1605	Afu6g09670	-	K21294	gi|146324455|ref|XP_750856.2| cytochrome P450 oxidoreductase GliC [Aspergillus fumigatus Af293] &gt;gi|56609356|gb|AAW03306.1| GliC [Aspergillus fumigatus] &gt;gi|129557255|gb|EAL88818.2| cytochrome P450 oxidoreductase GliC [Aspergillus fumigatus Af293]	CytochromeP450monooxygenasegliC
Afu4g01400	102.906	65.255	140.557	2.15397	1.107	2.41372e-06	1.26996e-05	Chr4_A_fumigatus_Af293	369123	369965	-	774	Afu4g01400	GO:0005575;GO:0008150;GO:0003674	-	gi|146323593|ref|XP_746317.2| ThiJ/PfpI family protein [Aspergillus fumigatus Af293] &gt;gi|129555233|gb|EAL84279.2| ThiJ/PfpI family protein [Aspergillus fumigatus Af293] &gt;gi|159122072|gb|EDP47195.1| ThiJ/PfpI family protein [Aspergillus fumigatus A1163] &gt;gi|666432897|gb|KEY80464.1| transcription factor ThiJ/PfpI [Aspergillus fumigatus var. RP-2014] &gt;gi|846912371|gb|KMK58239.1| ThiJ/Pfp…	ThiJ/PfpIfamilyprotein
Afu1g12440	92.1151	55.491	128.739	2.32	1.21412	2.52051e-06	1.32542e-05	Chr1_A_fumigatus_Af293	3279941	3280921	-	933	Afu1g12440	GO:0016491	-	gi|70995716|ref|XP_752613.1| isoflavone reductase family protein CipA [Aspergillus fumigatus Af293] &gt;gi|41581321|emb|CAE47970.1| CipA protein, putative [Aspergillus fumigatus] &gt;gi|66850248|gb|EAL90575.1| isoflavone reductase family protein CipA, putative [Aspergillus fumigatus Af293] &gt;gi|159131367|gb|EDP56480.1| isoflavone reductase family protein CipA, putative [Aspergillus fumigatus A1…	Hasdomain(s)withpredictedNADbinding,oxidoreductaseactivity,actingonthealdehydeoroxogroupofdonors,NADorNADPasacceptoractivityandroleincellularaminoacidmetabolicprocess,oxidation-reductionprocess
Afu6g08710	119.633	77.4142	161.851	2.09072	1.064	2.53299e-06	1.33125e-05	Chr6_A_fumigatus_Af293	2063107	2065945	-	2472	Afu6g08710	GO:0008150;GO:0046872;GO:0005575;GO:0003993;GO:0003674	K01113	gi|846917452|gb|KMK63199.1| alkaline phosphatase [Aspergillus fumigatus Z5]	Putativealkalinephosphatase,phoB-regulated
Afu6g03160	107.929	70.0434	145.815	2.08178	1.05782	2.55234e-06	1.34068e-05	Chr6_A_fumigatus_Af293	669683	674067	-	4213	Afu6g03160	GO:0008150;GO:0005575;GO:0003674	-	gi|70984507|ref|XP_747760.1| NACHT domain protein [Aspergillus fumigatus Af293] &gt;gi|66845387|gb|EAL85722.1| NACHT domain protein [Aspergillus fumigatus Af293]	OrthologofNeosartoryafischeriNRRL181:NFIA_049530andAspergillusfumigatusA1163:AFUB_095130
Afu5g06290	50.9772	21.0489	80.9054	3.84369	1.94249	2.80197e-06	1.46455e-05	Chr5_A_fumigatus_Af293	1510478	1512972	-	1933	Afu5g06290	GO:0031224;GO:0016021;GO:0022857;GO:0003674;GO:0055085;GO:0005886	-	gi|70998564|ref|XP_754004.1| MFS transporter [Aspergillus fumigatus Af293] &gt;gi|66851640|gb|EAL91966.1| MFS transporter, putative [Aspergillus fumigatus Af293]	Ortholog(s)haveplasmamembranelocalization
Afu7g06250	82.442	47.5393	117.345	2.46837	1.30356	2.93515e-06	1.53069e-05	Chr7_A_fumigatus_Af293	1529797	1530711	+	868	Afu7g06250	GO:0015035;GO:0008150;GO:0005575	-	gi|146324870|ref|XP_748885.2| DSBA-like thioredoxin domain protein [Aspergillus fumigatus Af293] &gt;gi|129556618|gb|EAL86847.2| DSBA-like thioredoxin domain protein [Aspergillus fumigatus Af293] &gt;gi|666433690|gb|KEY81232.1| DSBA thioredoxin [Aspergillus fumigatus var. RP-2014]	Hasdomain(s)withpredictedproteindisulfideoxidoreductaseactivity
Afu1g02820	471.23	193.552	748.907	3.86928	1.95206	3.31534e-06	1.70854e-05	Chr1_A_fumigatus_Af293	809383	810946	+	1377	Afu1g02820	-	K03809	gi|70990366|ref|XP_750032.1| NADH-quinone oxidoreductase Pst2 [Aspergillus fumigatus Af293] &gt;gi|66847664|gb|EAL87994.1| NADH-quinone oxidoreductase Pst2, putative [Aspergillus fumigatus Af293] &gt;gi|666431399|gb|KEY79005.1| NADH quinone oxidoreductase Pst2 [Aspergillus fumigatus var. RP-2014] &gt;gi|846911558|gb|KMK57448.1| NADH-quinone oxidoreductase Pst2 [Aspergillus fumigatus Z5]	PutativeNADH-quinoneoxidoreductase
Afu5g14300	105.993	64.2208	147.765	2.3009	1.2022	3.6739e-06	1.88113e-05	Chr5_A_fumigatus_Af293	3728017	3730042	+	1746	Afu5g14300	-	K00697	gi|146324229|ref|XP_753227.2| alpha,alpha-trehalose-phosphate synthase subunit [Aspergillus fumigatus Af293] &gt;gi|129558004|gb|EAL91189.2| alpha,alpha-trehalose-phosphate synthase subunit, putative [Aspergillus fumigatus Af293]	Putativetrehalose-6-phosphatesynthase
Afu2g11420	67.46	38.096	96.824	2.54158	1.34572	3.68729e-06	1.88394e-05	Chr2_A_fumigatus_Af293	2939564	2941652	+	1759	Afu2g11420	GO:0022857;GO:0003674;GO:0055085	-	gi|159129542|gb|EDP54656.1| MFS transporter, putative [Aspergillus fumigatus A1163]	Hasdomain(s)withpredictedroleintransmembranetransportandintegralcomponentofmembranelocalization
Afu3g00230	62.6129	34.5252	90.7007	2.62709	1.39346	3.75913e-06	1.91449e-05	Chr3_A_fumigatus_Af293	47499	50530	+	2669	Afu3g00230	GO:0005975;GO:0009251;GO:0004553;GO:0005575;GO:0008422;GO:0102483	K05349	gi|70985679|ref|XP_748345.1| beta-glucosidase [Aspergillus fumigatus Af293] &gt;gi|66845974|gb|EAL86307.1| beta-glucosidase, putative [Aspergillus fumigatus Af293]	Hasdomain(s)withpredictedhydrolaseactivity,hydrolyzingO-glycosylcompoundsactivityandroleincarbohydratemetabolicprocess
Afu1g10870	67.7913	38.8162	96.7665	2.49294	1.31785	3.85391e-06	1.95962e-05	Chr1_A_fumigatus_Af293	2834097	2835409	-	1262	Afu1g10870	GO:0018820;GO:0016829;GO:0018890;GO:0005575	K06035	gi|70995390|ref|XP_752452.1| urea hydro-lyase/cyanamide hydratase [Aspergillus fumigatus Af293] &gt;gi|66850087|gb|EAL90414.1| urea hydro-lyase/cyanamide hydratase, putative [Aspergillus fumigatus Af293] &gt;gi|159131207|gb|EDP56320.1| urea hydro-lyase/cyanamide hydratase, putative [Aspergillus fumigatus A1163] &gt;gi|846915232|gb|KMK61035.1| urea hydro-lyase/cyanamide hydratase [Aspergillus fumi…	Ortholog(s)havecyanamidehydrataseactivityandroleincyanamidemetabolicprocess
Afu2g08100	117.803	77.136	158.47	2.05443	1.03874	3.90201e-06	1.98091e-05	Chr2_A_fumigatus_Af293	2101513	2102711	+	315	Afu2g08100	GO:0003674;GO:0005575;GO:0008150	-	gi|71000928|ref|XP_755145.1| hypothetical protein AFUA_2G08100 [Aspergillus fumigatus Af293] &gt;gi|66852783|gb|EAL93107.1| hypothetical protein AFUA_2G08100 [Aspergillus fumigatus Af293] &gt;gi|159129241|gb|EDP54355.1| hypothetical protein AFUB_024119 [Aspergillus fumigatus A1163]	OrthologofAspergillusfumigatusA1163:AFUB_024119
Afu3g00530	45.8573	22.17	69.5445	3.13687	1.64933	4.04958e-06	2.04278e-05	Chr3_A_fumigatus_Af293	114809	115419	+	564	Afu3g00530	GO:0003674;GO:0005575;GO:0008150	-	gi|70985735|ref|XP_748373.1| ATP/GTP-binding protein [Aspergillus fumigatus Af293] &gt;gi|66846002|gb|EAL86335.1| ATP/GTP-binding protein, putative [Aspergillus fumigatus Af293] &gt;gi|159128492|gb|EDP53607.1| ATP/GTP-binding protein, putative [Aspergillus fumigatus A1163] &gt;gi|666436715|gb|KEY83980.1| ATP/GTP binding protein [Aspergillus fumigatus var. RP-2014] &gt;gi|846912550|gb|KMK58402.1| …	OrthologofNeosartoryafischeriNRRL181:NFIA_001100,Aspergillusversicolor:Aspve1_0044806,AspergillusfumigatusA1163:AFUB_047920andAspergillussydowii:Aspsy1_0498725
Afu8g00640	11.2317	1.53299	20.9304	13.6534	3.77118	4.25121e-06	2.13996e-05	Chr8_A_fumigatus_Af293	153240	154396	+	1157	Afu8g00640	GO:0003674;GO:0008150;GO:0005575;GO:0016740	-	gi|70983227|ref|XP_747141.1| glycosyl transferase [Aspergillus fumigatus Af293] &gt;gi|66844766|gb|EAL85103.1| glycosyl transferase, putative [Aspergillus fumigatus Af293] &gt;gi|159124025|gb|EDP49144.1| glycosyl transferase, putative [Aspergillus fumigatus A1163] &gt;gi|846911096|gb|KMK56995.1| glycosyl transferase [Aspergillus fumigatus Z5]	OrthologofAspergillusfumigatusA1163:AFUB_085930
Afu5g07520	72.9778	42.4913	103.464	2.43495	1.28389	4.26013e-06	2.14332e-05	Chr5_A_fumigatus_Af293	1880276	1882033	+	1622	Afu5g07520	GO:0020037;GO:0016491;GO:0016705;GO:0005575;GO:0055114;GO:0005506	-	gi|70998320|ref|XP_753882.1| cytochrome P450 oxidoreductase [Aspergillus fumigatus Af293] &gt;gi|66851518|gb|EAL91844.1| cytochrome P450 oxidoreductase, putative [Aspergillus fumigatus Af293] &gt;gi|159126383|gb|EDP51499.1| cytochrome P450 pisatin demethylase, putative [Aspergillus fumigatus A1163]	Ortholog(s)haveoxidoreductaseactivity
Afu5g07950	106.651	66.2693	147.033	2.21872	1.14973	4.34969e-06	2.18377e-05	Chr5_A_fumigatus_Af293	1994669	1996921	-	2010	Afu5g07950	GO:0004672;GO:0005515;GO:0007131;GO:0044773;GO:0005634;GO:0042770;GO:1904514;GO:0006468;GO:0005737;GO:0010845;GO:0005524;GO:0030998;GO:0004674;GO:0051598	-	gi|70998230|ref|XP_753841.1| serine/threonine protein kinase [Aspergillus fumigatus Af293] &gt;gi|66851477|gb|EAL91803.1| serine/threonine protein kinase, putative [Aspergillus fumigatus Af293] &gt;gi|159126422|gb|EDP51538.1| serine/threonine protein kinase, putative [Aspergillus fumigatus A1163]	Ortholog(s)haveroleinmeioticrecombinationcheckpoint,reciprocalmeioticrecombination,regulationoflinearelementassemblyandcytosol,linearelementlocalization
Afu2g13420	112.411	73.5079	151.314	2.05848	1.04158	4.41375e-06	2.21012e-05	Chr2_A_fumigatus_Af293	3464451	3464951	-	501	Afu2g13420	GO:0031083;GO:0008150;GO:0005739;GO:0016197;GO:0003674	-	gi|159129733|gb|EDP54847.1| conserved hypothetical protein [Aspergillus fumigatus A1163] &gt;gi|846915906|gb|KMK61690.1| hypothetical protein Y699_02531 [Aspergillus fumigatus Z5]	Hasdomain(s)withpredictedBLOC-1complexlocalization
Afu6g10580	29.931	9.6551	50.2069	5.20004	2.37852	4.77585e-06	2.37771e-05	Chr6_A_fumigatus_Af293	2617941	2618993	+	945	Afu6g10580	-	-	gi|70992195|ref|XP_750946.1| GPI anchored CFEM domain protein [Aspergillus fumigatus Af293] &gt;gi|74670655|sp|Q4WMA6.1|CFMB_ASPFU RecName: Full=GPI-anchored CFEM domain protein B; Flags: Precursor &gt;gi|66848579|gb|EAL88908.1| GPI anchored CFEM domain protein [Aspergillus fumigatus Af293] &gt;gi|159124514|gb|EDP49632.1| GPI anchored CFEM domain protein [Aspergillus fumigatus A1163] &gt;gi|84691…	PutativeGPIanchoredprotein
Afu1g00500	2392.8	1199.12	3586.49	2.99093	1.58059	4.9809e-06	2.46948e-05	Chr1_A_fumigatus_Af293	155384	157199	-	1816	Afu1g00500	GO:0003824;GO:0008150;GO:0005575;GO:0055114;GO:0016491;GO:0010181	K00467	gi|70989906|ref|XP_749802.1| FMN dependent dehydrogenase [Aspergillus fumigatus Af293] &gt;gi|66847434|gb|EAL87764.1| FMN dependent dehydrogenase, putative [Aspergillus fumigatus Af293] &gt;gi|159122821|gb|EDP47942.1| FMN dependent dehydrogenase, putative [Aspergillus fumigatus A1163] &gt;gi|666436511|gb|KEY83831.1| dehydrogenase FMN dependent [Aspergillus fumigatus var. RP-2014]	FMNdependentdehydrogenase
Afu6g09745	11.0561	1.42799	20.6843	14.4849	3.85648	5.43523e-06	2.67941e-05	Chr6_A_fumigatus_Af293	2372634	2373250	+	540	Afu6g09745	-	-	gi|146324463|ref|XP_750864.2| conserved hypothetical protein [Aspergillus fumigatus Af293] &gt;gi|129557259|gb|EAL88826.2| conserved hypothetical protein [Aspergillus fumigatus Af293] &gt;gi|159124432|gb|EDP49550.1| conserved hypothetical protein [Aspergillus fumigatus A1163] &gt;gi|666429541|gb|KEY77180.1| hypothetical protein BA78_7753 [Aspergillus fumigatus var. RP-2014]	OrthologofAspergillusbrasiliensis:Aspbr1_0199026,NeosartoryafischeriNRRL181:NFIA_055440,NFIA_112700,AspergillusfumigatusA1163:AFUB_075800andAspergillusclavatusNRRL1:ACLA_006680
Afu3g01150	745.905	316.142	1175.67	3.71879	1.89483	5.66789e-06	2.78978e-05	Chr3_A_fumigatus_Af293	268151	269281	+	1131	Afu3g01150	GO:0005575;GO:0008150;GO:0003674	-	gi|70985861|ref|XP_748436.1| GPI anchored cell wall protein [Aspergillus fumigatus Af293] &gt;gi|66846065|gb|EAL86398.1| GPI anchored cell wall protein, putative [Aspergillus fumigatus Af293]	PutativeGPI-anchoredcellwallprotein
Afu3g01910	74.441	44.806	104.076	2.32282	1.21587	5.96705e-06	2.93098e-05	Chr3_A_fumigatus_Af293	470751	473668	+	2570	Afu3g01910	-	K19668	gi|70986018|ref|XP_748511.1| cellobiohydrolase [Aspergillus fumigatus Af293] &gt;gi|74668313|sp|Q4WFK4.1|CBHC_ASPFU RecName: Full=Probable 1,4-beta-D-glucan cellobiohydrolase C; AltName: Full=Beta-glucancellobiohydrolase C; AltName: Full=Exocellobiohydrolase C; AltName: Full=Exoglucanase C; Flags: Precursor &gt;gi|296439542|sp|B0XWL3.1|CBHC_ASPFC RecName: Full=Probable 1,4-beta-D-glucan cellobioh…	Putativecellobiohydrolase,apredictedsecretedhydrolasewithafungalcellulosebindingdomain
Afu2g15740	352.71	175.708	529.712	3.01473	1.59203	6.17904e-06	3.02732e-05	Chr2_A_fumigatus_Af293	4155953	4157188	-	1139	Afu2g15740	GO:0016491;GO:0050664;GO:0005575	-	gi|146323044|ref|XP_755909.2| short chain dehydrogenase/oxidoreductase [Aspergillus fumigatus Af293] &gt;gi|129558588|gb|EAL93871.2| short chain dehydrogenase/oxidoreductase, putative [Aspergillus fumigatus Af293]	Hasdomain(s)withpredictedoxidoreductaseactivityandroleinmetabolicprocess
Afu2g00940	140.651	83.5423	197.759	2.36717	1.24316	6.85764e-06	3.34091e-05	Chr2_A_fumigatus_Af293	214431	216310	+	1743	Afu2g00940	GO:0008150;GO:0005575;GO:0003674	-	gi|146322722|ref|XP_749231.2| hypothetical protein AFUA_2G00940 [Aspergillus fumigatus Af293] &gt;gi|129556770|gb|EAL87193.2| hypothetical protein AFUA_2G00940 [Aspergillus fumigatus Af293]	OrthologofA.nidulansFGSCA4:AN10483,AN2809,AN2115,AN0033,AN12460,A.fumigatusAf293:Afu2g16560,Afu3g15340,Afu7g00460,Afu7g06360andA.nigerCBS513.88:An14g02830,An16g00830
Afu5g10690	62.8456	35.0421	90.6492	2.58687	1.37121	6.92016e-06	3.36793e-05	Chr5_A_fumigatus_Af293	2737343	2739388	-	1814	Afu5g10690	GO:0046323;GO:0016021;GO:0022857;GO:0015793;GO:0005351;GO:0005886;GO:0015753;GO:0016020;GO:0055085	-	gi|70997675|ref|XP_753575.1| MFS monosaccharide transporter [Aspergillus fumigatus Af293] &gt;gi|66851211|gb|EAL91537.1| MFS monosaccharide transporter, putative [Aspergillus fumigatus Af293] &gt;gi|159126694|gb|EDP51810.1| MFS monosaccharide transporter, putative [Aspergillus fumigatus A1163]	putativemonosaccharidetransporter
Afu6g09870	74.6442	44.5543	104.734	2.3507	1.23309	7.11489e-06	3.45565e-05	Chr6_A_fumigatus_Af293	2423114	2425532	-	2312	Afu6g09870	GO:0008270;GO:0006351;GO:0003677;GO:0000981;GO:0005634;GO:0042025;GO:0006355	-	gi|70992055|ref|XP_750876.1| C6 transcription factor [Aspergillus fumigatus Af293] &gt;gi|66848509|gb|EAL88838.1| C6 transcription factor, putative [Aspergillus fumigatus Af293]	Hasdomain(s)withpredictedDNAbinding,RNApolymeraseIItranscriptionfactoractivity,sequence-specificDNAbinding,zincionbindingactivityandroleinregulationoftranscription,DNA-templated,transcription,DNA-templated
Afu3g02750	93.7782	59.8336	127.723	2.13463	1.09399	7.87308e-06	3.80645e-05	Chr3_A_fumigatus_Af293	712261	715319	-	2615	Afu3g02750	GO:0005634;GO:0042025;GO:0044550;GO:0008270;GO:0006351;GO:0000981;GO:0003677;GO:0006355	-	gi|146323211|ref|XP_748597.2| C6 transcription factor [Aspergillus fumigatus Af293] &gt;gi|129556520|gb|EAL86559.2| C6 transcription factor, putative [Aspergillus fumigatus Af293]	Hasdomain(s)withpredictedDNAbinding,RNApolymeraseIItranscriptionfactoractivity,sequence-specificDNAbinding,zincionbindingactivityandroleinregulationoftranscription,DNA-templated,transcription,DNA-templated
Afu1g01500	43.2753	20.8566	65.6941	3.1498	1.65526	8.19183e-06	3.94656e-05	Chr1_A_fumigatus_Af293	482195	482934	+	740	Afu1g01500	GO:0005575;GO:0016021;GO:0016491	-	gi|70990102|ref|XP_749900.1| short-chain dehydrogenase/reductase family protein [Aspergillus fumigatus Af293] &gt;gi|66847532|gb|EAL87862.1| short-chain dehydrogenase/reductase family protein, putative [Aspergillus fumigatus Af293] &gt;gi|159124778|gb|EDP49896.1| short-chain dehydrogenase/reductase family protein, putative [Aspergillus fumigatus A1163]	Hasdomain(s)withpredictedoxidoreductaseactivityandroleinmetabolicprocess
Afu8g02560	392.538	199.694	585.382	2.9314	1.55159	8.3638e-06	4.01926e-05	Chr8_A_fumigatus_Af293	683165	684780	-	1374	Afu8g02560	GO:0006096;GO:0004365;GO:0050661;GO:0016020;GO:0051287;GO:0005829;GO:0005576;GO:0055114;GO:0016620;GO:0006006	K00134	gi|70982845|ref|XP_746950.1| glyceraldehyde-3-phosphate dehydrogenase [Aspergillus fumigatus Af293] &gt;gi|66844575|gb|EAL84912.1| glyceraldehyde-3-phosphate dehydrogenase, putative [Aspergillus fumigatus Af293] &gt;gi|159123834|gb|EDP48953.1| glyceraldehyde-3-phosphate dehydrogenase, putative [Aspergillus fumigatus A1163]	Ortholog(s)haveglyceraldehyde-3-phosphatedehydrogenase(NAD+)(phosphorylating)activityandextracellularregion,intracellular,membranelocalization
Afu2g15100	69.123	40.6288	97.6172	2.40266	1.26463	8.79154e-06	4.21208e-05	Chr2_A_fumigatus_Af293	3989464	3992953	+	3214	Afu2g15100	GO:0003674;GO:0016021;GO:0005575;GO:0008150	-	gi|146323030|ref|XP_755844.2| conserved hypothetical protein [Aspergillus fumigatus Af293] &gt;gi|129558581|gb|EAL93806.2| conserved hypothetical protein [Aspergillus fumigatus Af293] &gt;gi|159129901|gb|EDP55015.1| conserved hypothetical protein [Aspergillus fumigatus A1163] &gt;gi|846915733|gb|KMK61517.1| hypothetical protein Y699_02358 [Aspergillus fumigatus Z5]	OrthologofA.nidulansFGSCA4:AN5303,NeosartoryafischeriNRRL181:NFIA_090360,Aspergillusversicolor:Aspve1_0086623andAspergillusfumigatusA1163:AFUB_030760
Afu5g14180	82.3128	41.984	122.642	2.92115	1.54654	9.00708e-06	4.30885e-05	Chr5_A_fumigatus_Af293	3699978	3701185	+	1208	Afu5g14180	GO:0008150;GO:0005575;GO:0003674	-	gi|70996969|ref|XP_753239.1| conserved hypothetical protein [Aspergillus fumigatus Af293] &gt;gi|66850875|gb|EAL91201.1| conserved hypothetical protein [Aspergillus fumigatus Af293] &gt;gi|666432147|gb|KEY79735.1| hypothetical protein BA78_4734 [Aspergillus fumigatus var. RP-2014] &gt;gi|846917124|gb|KMK62894.1| hypothetical protein Y699_05277 [Aspergillus fumigatus Z5]	OrthologofA.nidulansFGSCA4:AN7186,A.nigerCBS513.88:An14g05580,A.oryzaeRIB40:AO090001000217,Aspergilluswentii:Aspwe1_0179974andAspergillussydowii:Aspsy1_0026595
Afu3g07380	87.8325	54.7372	120.928	2.20924	1.14355	9.16924e-06	4.37137e-05	Chr3_A_fumigatus_Af293	1852345	1854946	-	2438	Afu3g07380	GO:0044654;GO:0004575;GO:0032450;GO:0005575;GO:0044653;GO:0003824;GO:0005975	K01226	gi|71000353|ref|XP_754871.1| oligo-1,6-glucosidase [Aspergillus fumigatus Af293] &gt;gi|66852508|gb|EAL92833.1| oligo-1,6-glucosidase [Aspergillus fumigatus Af293] &gt;gi|666430996|gb|KEY78609.1| oligo 1,6 glucosidase [Aspergillus fumigatus var. RP-2014]	Ortholog(s)havedextrinalpha-glucosidaseactivity,maltosealpha-glucosidaseactivity,starchalpha-glucosidaseactivity,sucrosealpha-glucosidaseactivity,roleinmaltosemetabolicprocessandcytosol,nucleuslocalization
Afu7g01200	25.1125	5.22405	45.0009	8.61419	3.10671	9.59314e-06	4.56283e-05	Chr7_A_fumigatus_Af293	316412	317562	-	1151	Afu7g01200	GO:0006508;GO:0004190;GO:0005575	-	gi|70982568|ref|XP_746812.1| aspergillopepsin, putaitve [Aspergillus fumigatus Af293] &gt;gi|66844436|gb|EAL84774.1| aspergillopepsin, putaitve [Aspergillus fumigatus Af293] &gt;gi|159122948|gb|EDP48068.1| aspergillopepsin, putative [Aspergillus fumigatus A1163] &gt;gi|666435627|gb|KEY83062.1| aspergillopepsin [Aspergillus fumigatus var. RP-2014] &gt;gi|846909901|gb|KMK55833.1| aspergillopepsin, …	Putativeaspergillopepsin
Afu5g10420	67.5204	37.1082	97.9327	2.63911	1.40005	1.00671e-05	4.7634e-05	Chr5_A_fumigatus_Af293	2664157	2667894	-	3451	Afu5g10420	GO:0030151;GO:0016491;GO:0071949;GO:0042128;GO:0005741;GO:0055114;GO:0005575;GO:0050464	K10534	gi|70997731|ref|XP_753601.1| nitrate reductase [Aspergillus fumigatus Af293] &gt;gi|66851237|gb|EAL91563.1| nitrate reductase, putative [Aspergillus fumigatus Af293] &gt;gi|159126666|gb|EDP51782.1| nitrate reductase, putative [Aspergillus fumigatus A1163]	Hasdomain(s)withpredictedelectroncarrieractivity,hemebinding,metalionbinding,molybdenumionbinding,oxidoreductaseactivityandroleinnitrateassimilation,oxidation-reductionprocess
Afu6g12070	14.2181	2.65163	25.7846	9.72408	3.28156	1.02545e-05	4.84487e-05	Chr6_A_fumigatus_Af293	3020056	3022097	+	1700	Afu6g12070	-	K23668	gi|846917761|gb|KMK63508.1| FAD binding domain-containing protein [Aspergillus fumigatus Z5]	Flavoproteinamideoxidase(FAD)
Afu3g01260	181.867	95.7974	267.936	2.79691	1.48383	1.06864e-05	5.02235e-05	Chr3_A_fumigatus_Af293	308587	309677	+	1091	Afu3g01260	GO:0005575;GO:0008150;GO:0008080;GO:1990841;GO:0016747;GO:0043565;GO:0000183;GO:0000781;GO:0030466;GO:0006348;GO:0097043	-	gi|70985884|ref|XP_748447.1| acetyltransferase, GNAT family family [Aspergillus fumigatus Af293] &gt;gi|66846076|gb|EAL86409.1| acetyltransferase, GNAT family family [Aspergillus fumigatus Af293] &gt;gi|159128416|gb|EDP53531.1| acetyltransferase, GNAT family family [Aspergillus fumigatus A1163]	Hasdomain(s)withpredictedN-acetyltransferaseactivity
Afu4g12530	347.662	226.779	468.544	2.06608	1.04689	1.08133e-05	5.06872e-05	Chr4_A_fumigatus_Af293	3287350	3288685	+	1224	Afu4g12530	-	K22736	gi|70993462|ref|XP_751578.1| calcium transporter [Aspergillus fumigatus Af293] &gt;gi|66849212|gb|EAL89540.1| calcium transporter, putative [Aspergillus fumigatus Af293] &gt;gi|159125493|gb|EDP50610.1| calcium transporter, putative [Aspergillus fumigatus A1163]	Putativeirontransporterofthevacuolarmembrane,involvedinvacuolarironstorage
Afu1g09750	521.001	345.188	696.814	2.01865	1.01339	1.10655e-05	5.17832e-05	Chr1_A_fumigatus_Af293	2520897	2522013	-	933	Afu1g09750	GO:0004032;GO:0016491;GO:0008106;GO:0005829;GO:0042843;GO:0005622;GO:0055114	K00002	gi|70995152|ref|XP_752341.1| aldehyde reductase (AKR1) [Aspergillus fumigatus Af293] &gt;gi|66849976|gb|EAL90303.1| aldehyde reductase (AKR1), putative [Aspergillus fumigatus Af293] &gt;gi|159131097|gb|EDP56210.1| aldehyde reductase (AKR1), putative [Aspergillus fumigatus A1163] &gt;gi|846915335|gb|KMK61138.1| aldehyde reductase (AKR1) [Aspergillus fumigatus Z5]	Putativealdehydereductase
Afu4g02805	412.161	264.721	559.602	2.11393	1.07993	1.10885e-05	5.18242e-05	Chr4_A_fumigatus_Af293	784736	788434	-	3637	Afu4g02805	GO:0019836;GO:0005575;GO:0009277;GO:0003674	-	gi|146323603|ref|XP_001481532.1| Asp hemolysin-like protein [Aspergillus fumigatus Af293] &gt;gi|129555301|gb|EBA27178.1| Asp hemolysin-like protein [Aspergillus fumigatus Af293] &gt;gi|159122308|gb|EDP47430.1| Asp hemolysin-like protein [Aspergillus fumigatus A1163] &gt;gi|666434101|gb|KEY81628.1| Asp hemolysin [Aspergillus fumigatus var. RP-2014] &gt;gi|846912329|gb|KMK58197.1| Asp hemolysin-li…	Asphemolysin-likeprotein
Afu3g01700	14.2616	3.07482	25.4484	8.2764	3.049	1.14413e-05	5.33947e-05	Chr3_A_fumigatus_Af293	426829	430464	-	3373	Afu3g01700	GO:0022857;GO:0016021;GO:0046323;GO:0055085;GO:0005886;GO:0016020;GO:0005351	K08141	gi|70985975|ref|XP_748491.1| MFS alpha-glucoside transporter [Aspergillus fumigatus Af293] &gt;gi|66846120|gb|EAL86453.1| MFS alpha-glucoside transporter, putative [Aspergillus fumigatus Af293] &gt;gi|846912835|gb|KMK58687.1| MFS alpha-glucoside transporter [Aspergillus fumigatus Z5]	Hasdomain(s)withpredictedsubstrate-specifictransmembranetransporteractivity,transmembranetransporteractivity,roleintransmembranetransportandintegralcomponentofmembrane,membranelocalization
Afu1g13560	89.4132	54.8624	123.964	2.25955	1.17603	1.17909e-05	5.48383e-05	Chr1_A_fumigatus_Af293	3605184	3606974	+	1733	Afu1g13560	GO:0008150;GO:0005622;GO:0003674	-	gi|70995942|ref|XP_752726.1| conserved hypothetical protein [Aspergillus fumigatus Af293] &gt;gi|66850361|gb|EAL90688.1| conserved hypothetical protein [Aspergillus fumigatus Af293]	Proteinofunknownfunctionidentifiedbymassspectrometry
Afu7g00730	568.219	83.0587	1053.38	12.6824	3.66475	1.19253e-05	5.54363e-05	Chr7_A_fumigatus_Af293	190248	192346	-	1728	Afu7g00730	GO:0005575;GO:0008150;GO:0022857;GO:0055085;GO:0003674;GO:0016020	-	gi|846909851|gb|KMK55783.1| high affinity methionine permease [Aspergillus fumigatus Z5]	OrthologofA.nidulansFGSCA4:AN12483,A.nigerCBS513.88:An08g07770,A.oryzaeRIB40:AO090038000414,Aspergilluswentii:Aspwe1_0063395andAspergillussydowii:Aspsy1_0058122,Aspsy1_0062809
Afu1g17370	86.3382	33.3581	139.318	4.17645	2.06228	1.20505e-05	5.5991e-05	Chr1_A_fumigatus_Af293	4751631	4752706	+	969	Afu1g17370	-	-	gi|846909056|gb|KMK55014.1| heat shock protein Awh11/Hsp9, putative [Aspergillus fumigatus Z5]	Putativeheatshockprotein
Afu2g14350	50.092	20.1718	80.0122	3.96655	1.98788	1.25329e-05	5.81478e-05	Chr2_A_fumigatus_Af293	3756773	3758666	+	1780	Afu2g14350	GO:0005575	-	gi|846915813|gb|KMK61597.1| AT DNA binding protein [Aspergillus fumigatus Z5]	Hasdomain(s)withpredictedDNAbinding,sequence-specificDNAbinding,transcriptionfactoractivity,sequence-specificDNAbindingactivityandroleinregulationoftranscription,DNA-templated
Afu4g01370	28.2668	5.85973	50.6738	8.64781	3.11233	1.27256e-05	5.89402e-05	Chr4_A_fumigatus_Af293	361058	363039	-	1877	Afu4g01370	-	-	gi|70981584|ref|XP_746321.1| pyoverdine/dityrosine biosynthesis family protein [Aspergillus fumigatus Af293] &gt;gi|66843943|gb|EAL84283.1| pyoverdine/dityrosine biosynthesis family protein [Aspergillus fumigatus Af293]	Hasdomain(s)withpredictedoxidoreductaseactivityandroleinoxidation-reductionprocess
Afu8g06600	11.7079	0.28673	23.129	80.6649	6.33387	1.29399e-05	5.98613e-05	Chr8_A_fumigatus_Af293	1600379	1601296	-	918	Afu8g06600	GO:0003674;GO:0016491;GO:0003824;GO:0005575;GO:0008150	-	gi|70983870|ref|XP_747461.1| oxidoreductase [Aspergillus fumigatus Af293] &gt;gi|66845087|gb|EAL85423.1| oxidoreductase, putative [Aspergillus fumigatus Af293] &gt;gi|159123559|gb|EDP48678.1| oxidoreductase, putative [Aspergillus fumigatus A1163]	OrthologofS.cerevisiae:YLL056C,A.nidulansFGSCA4:AN5409,AN2116,A.fumigatusAf293:Afu7g00180/nscEandA.nigerCBS513.88:An11g02450,An12g04260
Afu6g03870	58.4862	15.0616	101.911	6.76629	2.75836	1.44662e-05	6.63429e-05	Chr6_A_fumigatus_Af293	850780	853300	-	2421	Afu6g03870	GO:0003674;GO:0005515;GO:0008150;GO:0005575	-	gi|146324325|ref|XP_747690.2| tetratricopeptide repeat protein [Aspergillus fumigatus Af293] &gt;gi|129556248|gb|EAL85652.2| tetratricopeptide repeat protein [Aspergillus fumigatus Af293] &gt;gi|159122476|gb|EDP47597.1| conserved hypothetical protein [Aspergillus fumigatus A1163]	proteinofunknownfunction
Afu8g00570	28.41	1.82538	54.9947	30.1278	4.91302	1.62718e-05	7.40186e-05	Chr8_A_fumigatus_Af293	132803	134016	-	1158	Afu8g00570	GO:0044550;GO:0005575;GO:1900790;GO:0008150;GO:0005783;GO:0016787;GO:0003674;GO:0010883	-	gi|70983241|ref|XP_747148.1| alpha/beta hydrolase [Aspergillus fumigatus Af293] &gt;gi|66844773|gb|EAL85110.1| alpha/beta hydrolase, putative [Aspergillus fumigatus Af293] &gt;gi|159124033|gb|EDP49152.1| alpha/beta hydrolase, putative [Aspergillus fumigatus A1163] &gt;gi|666430347|gb|KEY77973.1| alpha/beta hydrolase [Aspergillus fumigatus var. RP-2014] &gt;gi|846911103|gb|KMK57002.1| alpha/beta h…	Putativehydrolase
Afu3g00960	1229.81	736.177	1723.44	2.34106	1.22716	1.72359e-05	7.82548e-05	Chr3_A_fumigatus_Af293	226637	227149	+	513	Afu3g00960	GO:0008150;GO:0005576;GO:0003674	K09983	gi|70985823|ref|XP_748417.1| conserved hypothetical protein [Aspergillus fumigatus Af293] &gt;gi|66846046|gb|EAL86379.1| conserved hypothetical protein [Aspergillus fumigatus Af293] &gt;gi|159128447|gb|EDP53562.1| conserved hypothetical protein [Aspergillus fumigatus A1163] &gt;gi|666433750|gb|KEY81290.1| hypothetical protein BA78_7895 [Aspergillus fumigatus var. RP-2014] &gt;gi|846912911|gb|KMK5…	Ortholog(s)haveextracellularregionlocalization
Afu8g07225	39.6904	14.9647	64.4161	4.30453	2.10586	1.72831e-05	7.83943e-05	Chr8_A_fumigatus_Af293	1772797	1773809	-	962	Afu8g07225	GO:0003674;GO:0005575;GO:0008150	-	gi|70983992|ref|XP_747521.1| conserved hypothetical protein [Aspergillus fumigatus Af293] &gt;gi|66845147|gb|EAL85483.1| conserved hypothetical protein [Aspergillus fumigatus Af293] &gt;gi|159123499|gb|EDP48618.1| conserved hypothetical protein [Aspergillus fumigatus A1163] &gt;gi|846910577|gb|KMK56476.1| hypothetical protein Y699_05391 [Aspergillus fumigatus Z5]	OrthologofNeosartoryafischeriNRRL181:NFIA_100040,AspergillusfumigatusA1163:AFUB_080540andAspergillusclavatusNRRL1:ACLA_060080
Afu3g15010	79.3753	18.1898	140.561	7.72747	2.95	1.76014e-05	7.9611e-05	Chr3_A_fumigatus_Af293	3958390	3959333	-	894	Afu3g15010	GO:0003674;GO:0008150;GO:0005575	-	gi|70998803|ref|XP_754123.1| conserved hypothetical protein [Aspergillus fumigatus Af293] &gt;gi|66851760|gb|EAL92085.1| conserved hypothetical protein [Aspergillus fumigatus Af293] &gt;gi|159127143|gb|EDP52258.1| conserved hypothetical protein [Aspergillus fumigatus A1163]	Putativemethoxylase
Afu1g11300	27.1313	11.1831	43.0795	3.85219	1.94568	1.78051e-05	8.04181e-05	Chr1_A_fumigatus_Af293	2979694	2980602	-	868	Afu1g11300	GO:0008150;GO:0005575;GO:0008168;GO:0003674;GO:0006744;GO:0032259	-	gi|70995480|ref|XP_752495.1| methyltransferase [Aspergillus fumigatus Af293] &gt;gi|41581207|emb|CAE47856.1| hypothetical protein AfA24A6.040c [Aspergillus fumigatus] &gt;gi|66850130|gb|EAL90457.1| methyltransferase, putative [Aspergillus fumigatus Af293] &gt;gi|159131250|gb|EDP56363.1| methyltransferase, putative [Aspergillus fumigatus A1163]	OrthologofA.fumigatusAf293:Afu6g09720/gliN,Afu8g00550,A.nigerCBS513.88:An07g05460,A.oryzaeRIB40:AO090001000209andNeosartoryafischeriNRRL181:NFIA_014280,NFIA_055410
Afu2g10480	77.4761	47.5513	107.401	2.25863	1.17545	1.86452e-05	8.37796e-05	Chr2_A_fumigatus_Af293	2684183	2686014	+	1357	Afu2g10480	GO:0003676;GO:0003723;GO:0008150;GO:0005575	-	gi|146322898|ref|XP_755381.2| conserved hypothetical protein [Aspergillus fumigatus Af293] &gt;gi|129558515|gb|EAL93343.2| conserved hypothetical protein [Aspergillus fumigatus Af293] &gt;gi|159129455|gb|EDP54569.1| conserved hypothetical protein [Aspergillus fumigatus A1163]	Hasdomain(s)withpredictednucleicacidbinding,nucleotidebindingactivity
Afu2g04320	58.7382	33.7763	83.7	2.47807	1.30921	1.86707e-05	8.38118e-05	Chr2_A_fumigatus_Af293	1190799	1192150	+	1266	Afu2g04320	GO:0016491;GO:0010181;GO:0045454;GO:0003824;GO:0055114;GO:0005622	-	gi|70989429|ref|XP_749564.1| NADH-dependent flavin oxidoreductase [Aspergillus fumigatus Af293] &gt;gi|66847195|gb|EAL87526.1| NADH-dependent flavin oxidoreductase, putative [Aspergillus fumigatus Af293] &gt;gi|846911927|gb|KMK57795.1| NADH-dependent flavin oxidoreductase [Aspergillus fumigatus Z5]	Ortholog(s)haveroleincellredoxhomeostasis
Afu2g16190	24.3085	9.39416	39.2227	4.17523	2.06185	2.06491e-05	9.23015e-05	Chr2_A_fumigatus_Af293	4289750	4290137	+	309	Afu2g16190	GO:0003674;GO:0008150;GO:0005575;GO:0016021	-	gi|71002548|ref|XP_755955.1| hypothetical protein AFUA_2G16190 [Aspergillus fumigatus Af293] &gt;gi|66853593|gb|EAL93917.1| hypothetical protein AFUA_2G16190 [Aspergillus fumigatus Af293] &gt;gi|159130011|gb|EDP55125.1| hypothetical protein AFUB_031870 [Aspergillus fumigatus A1163] &gt;gi|666433425|gb|KEY80977.1| hypothetical protein BA78_8596 [Aspergillus fumigatus var. RP-2014]	OrthologofNeosartoryafischeriNRRL181:NFIA_091450andAspergillusfumigatusA1163:AFUB_031870
Afu4g01470	21.3502	7.19155	35.5089	4.93759	2.30381	2.07556e-05	9.27343e-05	Chr4_A_fumigatus_Af293	381884	385056	-	2998	Afu4g01470	GO:0008270;GO:0000981;GO:0006355;GO:0042025	-	gi|70981562|ref|XP_746310.1| C6 finger domain protein [Aspergillus fumigatus Af293] &gt;gi|66843932|gb|EAL84272.1| C6 finger domain protein, putative [Aspergillus fumigatus Af293]	Hasdomain(s)withpredictedRNApolymeraseIItranscriptionfactoractivity,sequence-specificDNAbinding,zincionbindingactivity,roleinregulationoftranscription,DNA-templatedandnucleuslocalization
Afu2g00710	277.548	175.585	379.511	2.16142	1.11198	2.23404e-05	9.91646e-05	Chr2_A_fumigatus_Af293	156794	159163	+	2013	Afu2g00710	GO:0030428;GO:0031521;GO:0009277;GO:0032163;GO:0004556;GO:0005509;GO:0103025;GO:2001070;GO:0005978;GO:0000272;GO:0003824;GO:0005975;GO:0030246;GO:0030287;GO:0016052;GO:0005576	K01176	gi|70988703|ref|XP_749208.1| alpha-amylase [Aspergillus fumigatus Af293] &gt;gi|66846839|gb|EAL87170.1| alpha-amylase, putative [Aspergillus fumigatus Af293]	Ortholog(s)havealpha-amylaseactivity,roleincarbohydratecatabolicprocessandcellseptum,cellwall-boundedperiplasmicspace,extracellularregion,fungal-typecellwall,hyphalseptinband,spitzenkorperlocalization
Afu1g16556	63.8097	31.4234	96.196	3.06128	1.61413	2.27571e-05	0.000100686	Chr1_A_fumigatus_Af293	4485577	4486559	-	861	Afu1g16556	GO:0005575;GO:0047407;GO:0016791;GO:0008150	K15529	gi|159131756|gb|EDP56869.1| phosphatase, putative [Aspergillus fumigatus A1163]	Ortholog(s)haveADP-ribosyl-[dinitrogenreductase]hydrolaseactivity,phosphataseactivity
Afu2g13010	4896.86	2558.02	7235.7	2.82863	1.50011	2.40431e-05	0.000105885	Chr2_A_fumigatus_Af293	3337993	3339050	+	694	Afu2g13010	GO:0005751;GO:0005739;GO:0005758;GO:0033617;GO:0004129	K02267	gi|71001902|ref|XP_755632.1| cytochrome c oxidase polypeptide vib [Aspergillus fumigatus Af293] &gt;gi|66853270|gb|EAL93594.1| cytochrome c oxidase polypeptide vib [Aspergillus fumigatus Af293] &gt;gi|159129689|gb|EDP54803.1| cytochrome c oxidase polypeptide vib [Aspergillus fumigatus A1163] &gt;gi|846915947|gb|KMK61731.1| cytochrome c oxidase polypeptide vib [Aspergillus fumigatus Z5]	Putativecytochromecoxidasepolypeptide
Afu2g00410	27.0729	10.9417	43.2042	3.9486	1.98134	2.58402e-05	0.000112862	Chr2_A_fumigatus_Af293	83465	87164	-	3437	Afu2g00410	GO:0030956;GO:0005575;GO:0008150;GO:0050567;GO:0005739;GO:0016787;GO:0070681;GO:0032543	-	gi|70988637|ref|XP_749177.1| amidase family protein [Aspergillus fumigatus Af293] &gt;gi|66846808|gb|EAL87139.1| amidase family protein [Aspergillus fumigatus Af293]	Hasdomain(s)withpredictedcarbon-nitrogenligaseactivity,withglutamineasamido-N-donoractivity
Afu1g10110	97.0075	59.5869	134.428	2.256	1.17377	2.61405e-05	0.000113951	Chr1_A_fumigatus_Af293	2607310	2608266	-	840	Afu1g10110	GO:0003824;GO:0005576;GO:0008150	-	gi|70995227|ref|XP_752377.1| TIM-barrel enzyme family protein [Aspergillus fumigatus Af293] &gt;gi|66850012|gb|EAL90339.1| TIM-barrel enzyme family protein [Aspergillus fumigatus Af293] &gt;gi|159131131|gb|EDP56244.1| TIM-barrel enzyme family protein [Aspergillus fumigatus A1163] &gt;gi|666428521|gb|KEY76173.1| TIM barrel enzyme [Aspergillus fumigatus var. RP-2014] &gt;gi|846915303|gb|KMK61106.1|…	Ortholog(s)haveextracellularregionlocalization
Afu3g12900	2469.49	795.553	4143.43	5.20824	2.3808	2.64101e-05	0.000114982	Chr3_A_fumigatus_Af293	3426138	3428128	+	1860	Afu3g12900	-	-	gi|146323458|ref|XP_754331.2| MFS transporter [Aspergillus fumigatus Af293] &gt;gi|129558280|gb|EAL92293.2| MFS transporter, putative [Aspergillus fumigatus Af293] &gt;gi|159127348|gb|EDP52463.1| MFS transporter, putative [Aspergillus fumigatus A1163] &gt;gi|666433322|gb|KEY80877.1| MFS transporter [Aspergillus fumigatus var. RP-2014]	Putativetransporter
Afu5g14140	40.8113	20.7647	60.858	2.93085	1.55132	2.73616e-05	0.000118691	Chr5_A_fumigatus_Af293	3690998	3693368	+	2091	Afu5g14140	GO:0005634;GO:0042025;GO:0003677;GO:0000981;GO:0008270;GO:0006351;GO:0006355	-	gi|119477324|ref|XP_001259265.1| C6 zinc finger domain protein [Aspergillus fischeri NRRL 181] &gt;gi|119407419|gb|EAW17368.1| C6 zinc finger domain protein [Aspergillus fischeri NRRL 181]	Hasdomain(s)withpredictedDNAbinding,RNApolymeraseIItranscriptionfactoractivity,sequence-specificDNAbinding,zincionbindingactivityandroleinregulationoftranscription,DNA-templated,transcription,DNA-templated
Afu5g14260	16.6391	4.71847	28.5597	6.05275	2.59759	2.74789e-05	0.000119146	Chr5_A_fumigatus_Af293	3715059	3715517	+	414	Afu5g14260	GO:0009055;GO:0005789;GO:0016020;GO:0043231;GO:0016126;GO:0020037;GO:0006696	-	gi|70996953|ref|XP_753231.1| cytochrome b5 [Aspergillus fumigatus Af293] &gt;gi|66850867|gb|EAL91193.1| cytochrome b5, putative [Aspergillus fumigatus Af293]	Ortholog(s)haveelectroncarrieractivity,roleinergosterolbiosyntheticprocessandendoplasmicreticulummembranelocalization
Afu6g02220	2341.63	1510.48	3172.77	2.1005	1.07073	2.81341e-05	0.00012149	Chr6_A_fumigatus_Af293	389643	391677	-	1911	Afu6g02220	GO:0022857;GO:0003674;GO:0005887;GO:0055085;GO:0016021	-	gi|70984697|ref|XP_747855.1| MFS toxin efflux pump [Aspergillus fumigatus Af293] &gt;gi|66845482|gb|EAL85817.1| MFS toxin efflux pump, putative [Aspergillus fumigatus Af293]	Majorfacilitatorsuperfamily(MFS)toxineffluxpump
Afu3g03790	43.084	22.7233	63.4447	2.79205	1.48132	2.84684e-05	0.000122767	Chr3_A_fumigatus_Af293	1094562	1096759	-	1806	Afu3g03790	GO:0003674;GO:0005575;GO:0008150	-	gi|146323245|ref|XP_001481597.1| conserved hypothetical protein [Aspergillus fumigatus Af293] &gt;gi|129556537|gb|EBA27283.1| conserved hypothetical protein [Aspergillus fumigatus Af293]	OrthologofA.nidulansFGSCA4:AN3519,AN2646,AN0587,AN0866,AN7370andA.fumigatusAf293:Afu1g15200,Afu4g14040,Afu5g06900,Afu7g08575
Afu2g17240	85.6173	55.5139	115.721	2.08454	1.05973	2.8678e-05	0.000123615	Chr2_A_fumigatus_Af293	4619002	4620146	+	1086	Afu2g17240	GO:0003674;GO:0008150;GO:0005575	-	gi|71002754|ref|XP_756058.1| C2H2 finger domain protein [Aspergillus fumigatus Af293] &gt;gi|66853696|gb|EAL94020.1| C2H2 finger domain protein, putative [Aspergillus fumigatus Af293]	OrthologofNeosartoryafischeriNRRL181:NFIA_092620andAspergillusfumigatusA1163:AFUB_032890
Afu8g01980	26.1921	4.51095	47.8733	10.6127	3.40772	2.98406e-05	0.000128047	Chr8_A_fumigatus_Af293	514099	515636	+	1538	Afu8g01980	GO:0008150;GO:0008236;GO:0005575;GO:0003674	-	gi|70982961|ref|XP_747008.1| conserved hypothetical protein [Aspergillus fumigatus Af293] &gt;gi|66844633|gb|EAL84970.1| conserved hypothetical protein [Aspergillus fumigatus Af293] &gt;gi|159123893|gb|EDP49012.1| conserved hypothetical protein [Aspergillus fumigatus A1163]	OrthologofA.nidulansFGSCA4:AN7888,A.fumigatusAf293:Afu4g08450,A.nigerCBS513.88:An15g05230,A.oryzaeRIB40:AO090023000157andAspergilluswentii:Aspwe1_0627621,Aspwe1_0672214
Afu2g01340	14.0547	3.46655	24.6429	7.10878	2.8296	3.21831e-05	0.000137604	Chr2_A_fumigatus_Af293	323929	324294	-	210	Afu2g01340	GO:0008150;GO:0005575;GO:0044550;GO:0003674	-	gi|70988835|ref|XP_749270.1| hypothetical protein AFUA_2G01340 [Aspergillus fumigatus Af293] &gt;gi|66846901|gb|EAL87232.1| hypothetical protein AFUA_2G01340 [Aspergillus fumigatus Af293] &gt;gi|159128684|gb|EDP53798.1| hypothetical protein AFUB_018420 [Aspergillus fumigatus A1163]	OrthologofAspergillusfumigatusA1163:AFUB_018420
Afu5g09580	525.809	28.7252	1022.89	35.6096	5.15419	3.26856e-05	0.000139627	Chr5_A_fumigatus_Af293	2471450	2474492	+	2941	Afu5g09580	-	-	gi|70997898|ref|XP_753681.1| conidial hydrophobin Hyp1/RodA [Aspergillus fumigatus Af293] &gt;gi|66851317|gb|EAL91643.1| conidial hydrophobin Hyp1/RodA [Aspergillus fumigatus Af293] &gt;gi|159126586|gb|EDP51702.1| conidial hydrophobin Hyp1/RodA [Aspergillus fumigatus A1163] &gt;gi|666433141|gb|KEY80702.1| conidial hydrophobin Hyp1/RodA [Aspergillus fumigatus var. RP-2014] &gt;gi|846913770|gb|KMK5…	Conidialhydrophobin
Afu1g15610	215.572	135.592	295.551	2.17971	1.12414	3.29693e-05	0.00014065	Chr1_A_fumigatus_Af293	4216387	4217931	-	1545	Afu1g15610	GO:0016491;GO:0005622;GO:0055114	-	gi|70996344|ref|XP_752927.1| oxidoreductase, zinc-binding dehydrogenase family [Aspergillus fumigatus Af293] &gt;gi|66850562|gb|EAL90889.1| oxidoreductase, zinc-binding dehydrogenase family, putative [Aspergillus fumigatus Af293] &gt;gi|159131681|gb|EDP56794.1| oxidoreductase, zinc-binding dehydrogenase family, putative [Aspergillus fumigatus A1163] &gt;gi|666431637|gb|KEY79237.1| oxidoreductase …	Putativezinc-bindingdehydrogenasefamilyoxidoreductase
Afu6g03090	170.41	88.9732	251.846	2.83058	1.5011	3.3947e-05	0.000144498	Chr6_A_fumigatus_Af293	653049	654612	-	1515	Afu6g03090	GO:0016705;GO:0004497;GO:0020037;GO:0016712;GO:0005575;GO:0055114;GO:0005506	-	gi|70984521|ref|XP_747767.1| cytochrome P450 alkane hydroxylase [Aspergillus fumigatus Af293] &gt;gi|66845394|gb|EAL85729.1| cytochrome P450 alkane hydroxylase, putative [Aspergillus fumigatus Af293]	Hasdomain(s)withpredictedelectroncarrieractivity,hemebinding,ironionbinding,monooxygenaseactivity,oxidoreductaseactivityandactingonpaireddonors,more
Afu4g02950	22.8376	8.74964	36.9255	4.22023	2.07732	3.4044e-05	0.000144847	Chr4_A_fumigatus_Af293	826542	827648	+	657	Afu4g02950	GO:0016787;GO:0009166;GO:0005575;GO:0008150	-	gi|70981905|ref|XP_746481.1| nucleotidase [Aspergillus fumigatus Af293] &gt;gi|66844104|gb|EAL84443.1| nucleotidase, putative [Aspergillus fumigatus Af293] &gt;gi|159122294|gb|EDP47416.1| nucleotidase, putative [Aspergillus fumigatus A1163]	Hasdomain(s)withpredictedhydrolaseactivity
Afu2g00930	25.761	10.9643	40.5578	3.69909	1.88717	3.70557e-05	0.000156335	Chr2_A_fumigatus_Af293	210407	211991	+	1539	Afu2g00930	GO:0005575;GO:0004553;GO:0005975	-	gi|70988749|ref|XP_749230.1| xylosidase/glycosyl hydrolase [Aspergillus fumigatus Af293] &gt;gi|66846861|gb|EAL87192.1| xylosidase/glycosyl hydrolase, putative [Aspergillus fumigatus Af293] &gt;gi|159128644|gb|EDP53758.1| xylosidase/glycosyl hydrolase, putative [Aspergillus fumigatus A1163] &gt;gi|846916509|gb|KMK62279.1| xylosidase/glycosyl hydrolase [Aspergillus fumigatus Z5]	Hasdomain(s)withpredictedhydrolaseactivity,hydrolyzingO-glycosylcompoundsactivityandroleincarbohydratemetabolicprocess
Afu4g10080	22.5039	8.26174	36.746	4.44773	2.15307	3.72861e-05	0.000157099	Chr4_A_fumigatus_Af293	2608159	2609680	-	1266	Afu4g10080	GO:0003674;GO:0005575;GO:0008150;GO:0016021	-	gi|146323809|ref|XP_751818.2| conserved hypothetical protein [Aspergillus fumigatus Af293] &gt;gi|129557525|gb|EAL89780.2| conserved hypothetical protein [Aspergillus fumigatus Af293] &gt;gi|159125264|gb|EDP50381.1| conserved hypothetical protein [Aspergillus fumigatus A1163]	OrthologofA.nidulansFGSCA4:AN3303,AN3346,AN3348,AN2044,AN8727andA.fumigatusAf293:Afu7g00420,Afu8g06100,Afu4g01242
Afu4g08400	74.4721	46.0491	102.895	2.23446	1.15993	3.84203e-05	0.000161735	Chr4_A_fumigatus_Af293	2173564	2173949	-	276	Afu4g08400	GO:0008150;GO:0005575;GO:0003674	-	gi|70994332|ref|XP_751985.1| conserved hypothetical protein [Aspergillus fumigatus Af293] &gt;gi|66849619|gb|EAL89947.1| conserved hypothetical protein [Aspergillus fumigatus Af293]	OrthologofAspergillusfumigatusA1163:AFUB_065510
Afu6g11560	196.87	94.7078	299.032	3.15741	1.65874	4.23592e-05	0.000177229	Chr6_A_fumigatus_Af293	2868644	2871057	+	2097	Afu6g11560	GO:0016021;GO:0008150;GO:0005575;GO:0003674	-	gi|70992381|ref|XP_751039.1| integral membrane protein [Aspergillus fumigatus Af293] &gt;gi|66848672|gb|EAL89001.1| integral membrane protein, putative [Aspergillus fumigatus Af293] &gt;gi|159124610|gb|EDP49728.1| integral membrane protein, putative [Aspergillus fumigatus A1163] &gt;gi|846917714|gb|KMK63461.1| integral membrane protein [Aspergillus fumigatus Z5]	OrthologofA.nidulansFGSCA4:AN8943,A.fumigatusAf293:Afu2g00900,A.nigerCBS513.88:An01g11690,An03g01300andA.oryzaeRIB40:AO090113000175,AO090023000422
Afu7g00490	20.9963	7.23115	34.7615	4.80719	2.26519	4.43808e-05	0.000185111	Chr7_A_fumigatus_Af293	139605	141517	-	1779	Afu7g00490	GO:0003674;GO:0008150;GO:0005575	-	gi|146324558|ref|XP_746881.2| hypothetical protein AFUA_7G00490 [Aspergillus fumigatus Af293] &gt;gi|129555412|gb|EAL84843.2| hypothetical protein AFUA_7G00490 [Aspergillus fumigatus Af293] &gt;gi|159122878|gb|EDP47998.1| conserved hypothetical protein [Aspergillus fumigatus A1163]	OrthologofAspergillusfumigatusA1163:AFUB_087090
Afu7g00880	13.0696	3.04087	23.0984	7.59596	2.92523	4.87298e-05	0.000201203	Chr7_A_fumigatus_Af293	227650	228663	+	492	Afu7g00880	GO:0008150;GO:0005575;GO:0016021	-	gi|70982628|ref|XP_746842.1| hypothetical protein AFUA_7G00880 [Aspergillus fumigatus Af293] &gt;gi|66844466|gb|EAL84804.1| hypothetical protein AFUA_7G00880 [Aspergillus fumigatus Af293]	Hasdomain(s)withpredictedperoxidaseactivity
Afu5g01250	5.73788	0	11.4758	Inf	Inf	4.87452e-05	0.000201203	Chr5_A_fumigatus_Af293	318205	319062	+	858	Afu5g01250	GO:0050661;GO:0016616;GO:0016491;GO:0055114;GO:0005575;GO:0008442	-	gi|70985422|ref|XP_748217.1| oxidoreductase [Aspergillus fumigatus Af293] &gt;gi|66845845|gb|EAL86179.1| oxidoreductase, putative [Aspergillus fumigatus Af293]	Hasdomain(s)withpredictedcoenzymebinding,oxidoreductaseactivity,actingontheCH-OHgroupofdonors,NADorNADPasacceptor,phosphogluconatedehydrogenase(decarboxylating)activity
Afu4g01070	137.965	90.1002	185.83	2.06248	1.04438	4.94217e-05	0.000203643	Chr4_A_fumigatus_Af293	289454	291083	+	1580	Afu4g01070	GO:0009405;GO:0016787;GO:0030287;GO:0005576;GO:0009986	-	gi|70981642|ref|XP_746350.1| acid phosphatase [Aspergillus fumigatus Af293] &gt;gi|66843972|gb|EAL84312.1| acid phosphatase, putative [Aspergillus fumigatus Af293] &gt;gi|159122040|gb|EDP47163.1| acid phosphatase, putative [Aspergillus fumigatus A1163] &gt;gi|666432908|gb|KEY80475.1| acid phosphatase [Aspergillus fumigatus var. RP-2014] &gt;gi|846912405|gb|KMK58273.1| acid phosphatase [Aspergillu…	Putativeacidphosphatase,phoB-regulated
Afu4g01140	71.5143	30.7379	112.291	3.65316	1.86915	5.30244e-05	0.000217268	Chr4_A_fumigatus_Af293	307853	310030	+	2178	Afu4g01140	GO:0035690;GO:0005886;GO:0000297;GO:0055085;GO:0005887;GO:0006855;GO:0000296;GO:0000329;GO:0022857;GO:0042910	-	gi|70981628|ref|XP_746343.1| MFS multidrug transporter [Aspergillus fumigatus Af293] &gt;gi|66843965|gb|EAL84305.1| MFS multidrug transporter, putative [Aspergillus fumigatus Af293] &gt;gi|159122049|gb|EDP47172.1| MFS multidrug transporter, putative [Aspergillus fumigatus A1163]	Putativemultidrugresistanceprotein
Afu5g12530	2693.6	1668.17	3719.03	2.2294	1.15666	5.53961e-05	0.000226306	Chr5_A_fumigatus_Af293	3247554	3251408	-	3855	Afu5g12530	GO:0005829;GO:0002092;GO:0005886;GO:0070086;GO:0016567;GO:0005794;GO:0005737;GO:0015031;GO:0031625;GO:0030674	K20059	gi|70997299|ref|XP_753399.1| arrestin (or S-antigen), N-terminal domain protein [Aspergillus fumigatus Af293] &gt;gi|66851035|gb|EAL91361.1| arrestin (or S-antigen), N-terminal domain protein [Aspergillus fumigatus Af293] &gt;gi|159126874|gb|EDP51990.1| conserved hypothetical protein [Aspergillus fumigatus A1163]	Ortholog(s)haveubiquitinproteinligasebindingactivityandroleinpositiveregulationofreceptorinternalization,proteinubiquitination,ubiquitin-dependentendocytosis
Afu4g07810	60.6289	22.1555	99.1023	4.47303	2.16125	5.66027e-05	0.000230839	Chr4_A_fumigatus_Af293	2041997	2043590	-	1594	Afu4g07810	GO:0003674;GO:0004794;GO:0009097;GO:0005575;GO:0008150;GO:0006567;GO:0030170;GO:0006566;GO:0006520	K17989	gi|70994532|ref|XP_752044.1| L-serine dehydratase [Aspergillus fumigatus Af293] &gt;gi|66849678|gb|EAL90006.1| L-serine dehydratase, putative [Aspergillus fumigatus Af293] &gt;gi|159125042|gb|EDP50159.1| L-serine dehydratase, putative [Aspergillus fumigatus A1163] &gt;gi|666428387|gb|KEY76040.1| L serine dehydratase [Aspergillus fumigatus var. RP-2014]	L-serinedehydratase
Afu6g11020	108.24	70.975	145.505	2.05009	1.03568	5.67254e-05	0.000231241	Chr6_A_fumigatus_Af293	2719287	2721648	+	1988	Afu6g11020	GO:0005739;GO:0006574;GO:0055114;GO:0047565;GO:0008442;GO:1902859;GO:0050661;GO:0016616;GO:0016491;GO:0051287	K23146	gi|70992279|ref|XP_750988.1| 3-hydroxyisobutyrate dehydrogenase [Aspergillus fumigatus Af293] &gt;gi|21627808|emb|CAD37140.1| putative 3-hydroxyisobutyrate dehydrogenase [Aspergillus fumigatus] &gt;gi|66848621|gb|EAL88950.1| 3-hydroxyisobutyrate dehydrogenase [Aspergillus fumigatus Af293] &gt;gi|846917662|gb|KMK63409.1| 3-hydroxyisobutyrate dehydrogenase [Aspergillus fumigatus Z5]	Ortholog(s)have3-hydroxypropionatedehydrogenase(NAD+)activity,roleinpropionyl-CoAcatabolicprocessandmitochondrionlocalization
Afu1g11330	17.1441	5.56982	28.7184	5.15608	2.36627	5.77459e-05	0.000234899	Chr1_A_fumigatus_Af293	2986587	2988305	+	1719	Afu1g11330	GO:0003674;GO:0008150;GO:0008236;GO:0005576;GO:0004341	-	gi|70995486|ref|XP_752498.1| lactonohydrolase [Aspergillus fumigatus Af293] &gt;gi|41581210|emb|CAE47859.1| gluconolactonase precursor, putative [Aspergillus fumigatus] &gt;gi|66850133|gb|EAL90460.1| lactonohydrolase, putative [Aspergillus fumigatus Af293] &gt;gi|159131253|gb|EDP56366.1| lactonohydrolase, putative [Aspergillus fumigatus A1163]	Ortholog(s)haveextracellularregionlocalization
Afu8g05880	28.4715	13.426	43.517	3.24124	1.69655	5.82008e-05	0.000236548	Chr8_A_fumigatus_Af293	1396613	1397352	-	573	Afu8g05880	GO:0009277;GO:0003674;GO:0006457	-	gi|70983727|ref|XP_747390.1| chaperonin (GroES/Cpn10) [Aspergillus fumigatus Af293] &gt;gi|66845016|gb|EAL85352.1| chaperonin (GroES/Cpn10), putative [Aspergillus fumigatus Af293]	Hasdomain(s)withpredictedroleinproteinfoldingandcytoplasmlocalization
Afu2g01290	104.897	54.721	155.073	2.83389	1.50278	5.99987e-05	0.000243027	Chr2_A_fumigatus_Af293	306145	314706	-	7830	Afu2g01290	GO:1900815;GO:1900554;GO:0019748;GO:0044550;GO:0005575;GO:1900584;GO:0032259;GO:0016491;GO:0016746;GO:0045461;GO:0008168;GO:0003824;GO:0055114;GO:0031177;GO:1900557;GO:0016740	-	gi|146322741|ref|XP_749265.2| polyketide synthase [Aspergillus fumigatus Af293] &gt;gi|129556779|gb|EAL87227.2| polyketide synthase, putative [Aspergillus fumigatus Af293]	Putativepolyketidesynthase(PKS),encodedinapredictedsecondarymetabolitegenecluster
Afu1g13950	99.5772	47.4262	151.728	3.19925	1.67773	6.0583e-05	0.000245289	Chr1_A_fumigatus_Af293	3730591	3731507	-	864	Afu1g13950	GO:0005575;GO:0016491	-	gi|70996020|ref|XP_752765.1| short-chain oxidoreductase [Aspergillus fumigatus Af293] &gt;gi|66850400|gb|EAL90727.1| short-chain oxidoreductase, putative [Aspergillus fumigatus Af293]	Hasdomain(s)withpredictedoxidoreductaseactivityandroleinmetabolicprocess
Afu2g04550	481.961	304.387	659.536	2.16677	1.11555	6.11914e-05	0.000247647	Chr2_A_fumigatus_Af293	1246492	1249584	-	2868	Afu2g04550	GO:0022857;GO:0016020;GO:0055085;GO:0016021	-	gi|846911947|gb|KMK57815.1| MFS sugar transporter [Aspergillus fumigatus Z5]	Hasdomain(s)withpredictedsubstrate-specifictransmembranetransporteractivity,transmembranetransporteractivity,roleintransmembranetransportandintegralcomponentofmembrane,membranelocalization
Afu3g03240	32.768	14.0755	51.4604	3.65603	1.87028	6.23072e-05	0.00025187	Chr3_A_fumigatus_Af293	866768	868128	-	1263	Afu3g03240	GO:0071627;GO:0003674;GO:0055085;GO:0035690;GO:0022857;GO:0016021	-	gi|70986298|ref|XP_748643.1| MFS monocarboxylate transporter [Aspergillus fumigatus Af293] &gt;gi|66846272|gb|EAL86605.1| MFS monocarboxylate transporter, putative [Aspergillus fumigatus Af293] &gt;gi|159128212|gb|EDP53327.1| MFS monocarboxylate transporter, putative [Aspergillus fumigatus A1163] &gt;gi|846912591|gb|KMK58443.1| MFS monocarboxylate transporter [Aspergillus fumigatus Z5]	Ortholog(s)haveroleincellularresponsetodrug
Afu7g01770	38.9468	20.5522	57.3415	2.79005	1.48029	6.59925e-05	0.000265277	Chr7_A_fumigatus_Af293	471435	473137	+	1652	Afu7g01770	GO:0003674;GO:0005575;GO:0008150	-	gi|70982454|ref|XP_746755.1| conserved hypothetical protein [Aspergillus fumigatus Af293] &gt;gi|66844379|gb|EAL84717.1| conserved hypothetical protein [Aspergillus fumigatus Af293] &gt;gi|159123005|gb|EDP48125.1| conserved hypothetical protein [Aspergillus fumigatus A1163]	OrthologofA.nidulansFGSCA4:AN6944,NeosartoryafischeriNRRL181:NFIA_114500,Aspergilluswentii:Aspwe1_0181920andAspergillusversicolor:Aspve1_0123814
Afu3g02220	68.1147	31.4592	104.77	3.33036	1.73568	6.64522e-05	0.000267012	Chr3_A_fumigatus_Af293	549907	550530	-	405	Afu3g02220	GO:0003674;GO:0005575;GO:0008150	-	gi|846912786|gb|KMK58638.1| hypothetical protein Y699_07865 [Aspergillus fumigatus Z5]	OrthologofA.nidulansFGSCA4:AN11076,A.nigerCBS513.88:An01g02020,NeosartoryafischeriNRRL181:NFIA_003350,Aspergilluswentii:Aspwe1_0171305andAspergillusversicolor:Aspve1_0056749
Afu3g10670	80.4064	51.7278	109.085	2.10883	1.07644	6.81293e-05	0.000273406	Chr3_A_fumigatus_Af293	2764113	2766044	+	1932	Afu3g10670	GO:0003674;GO:0008150;GO:0005575	-	gi|70999670|ref|XP_754552.1| conserved hypothetical protein [Aspergillus fumigatus Af293] &gt;gi|66852189|gb|EAL92514.1| conserved hypothetical protein [Aspergillus fumigatus Af293] &gt;gi|159127565|gb|EDP52680.1| conserved hypothetical protein [Aspergillus fumigatus A1163]	OrthologofA.nidulansFGSCA4:AN4922,A.nigerCBS513.88:An02g06330,A.oryzaeRIB40:AO090003000612,Aspergilluswentii:Aspwe1_0360359andAspergillussydowii:Aspsy1_0147179
Afu5g14840	106.158	70.4397	141.877	2.01416	1.01018	6.82553e-05	0.000273693	Chr5_A_fumigatus_Af293	3834455	3835135	-	681	Afu5g14840	GO:0005575;GO:0008150;GO:0003674	-	gi|146324245|ref|XP_753173.2| hypothetical protein AFUA_5G14840 [Aspergillus fumigatus Af293] &gt;gi|129557996|gb|EAL91135.2| hypothetical protein AFUA_5G14840 [Aspergillus fumigatus Af293] &gt;gi|159127096|gb|EDP52212.1| conserved hypothetical protein [Aspergillus fumigatus A1163]	OrthologofA.nidulansFGSCA4:AN4127,A.fumigatusAf293:Afu5g14680,A.nigerCBS513.88:An15g05400,NeosartoryafischeriNRRL181:NFIA_072290andAspergilluswentii:Aspwe1_0041184
Afu5g07870	75.7074	47.8713	103.543	2.16295	1.113	6.90819e-05	0.000276647	Chr5_A_fumigatus_Af293	1972982	1975047	-	2005	Afu5g07870	GO:0008150;GO:0005575;GO:0003674	-	gi|70998248|ref|XP_753849.1| conserved hypothetical protein [Aspergillus fumigatus Af293] &gt;gi|66851485|gb|EAL91811.1| conserved hypothetical protein [Aspergillus fumigatus Af293] &gt;gi|159126414|gb|EDP51530.1| conserved hypothetical protein [Aspergillus fumigatus A1163]	OrthologofA.nidulansFGSCA4:AN7744,A.oryzaeRIB40:AO090701000920,Aspergilluswentii:Aspwe1_0023621andAspergillussydowii:Aspsy1_0152961
Afu2g15480	168.155	95.6485	240.661	2.51609	1.33119	7.11977e-05	0.00028488	Chr2_A_fumigatus_Af293	4084311	4086410	-	2100	Afu2g15480	GO:0008150;GO:0005575;GO:0003674	-	gi|71002404|ref|XP_755883.1| conserved hypothetical protein [Aspergillus fumigatus Af293] &gt;gi|66853521|gb|EAL93845.1| conserved hypothetical protein [Aspergillus fumigatus Af293] &gt;gi|159129938|gb|EDP55052.1| conserved hypothetical protein [Aspergillus fumigatus A1163]	OrthologofA.nidulansFGSCA4:AN7607,A.nigerCBS513.88:An15g05550,An12g07620,A.oryzaeRIB40:AO090012000281,AO090020000707andAspergilluswentii:Aspwe1_0025841,Aspwe1_0037842,Aspwe1_0044672
Afu2g17580	102.135	65.8447	138.426	2.10231	1.07197	7.43675e-05	0.00029595	Chr2_A_fumigatus_Af293	4686038	4686646	+	507	Afu2g17580	-	K17740	gi|71002824|ref|XP_756093.1| conidial pigment biosynthesis scytalone dehydratase Arp1 [Aspergillus fumigatus Af293] &gt;gi|6647798|sp|O14434.1|SCYD_ASPFU RecName: Full=Probable scytalone dehydratase &gt;gi|2555060|gb|AAC49843.1| scytalone dehydratase [Aspergillus fumigatus] &gt;gi|66853731|gb|EAL94055.1| conidial pigment biosynthesis scytalone dehydratase Arp1 [Aspergillus fumigatus Af293] &gt;gi…	Scytalonedehydratasearp1
Afu4g11520	67.2828	42.8014	91.7642	2.14395	1.10027	7.64735e-05	0.000303444	Chr4_A_fumigatus_Af293	3033904	3035732	-	1829	Afu4g11520	GO:0005575;GO:0008150;GO:0003674	-	gi|70993662|ref|XP_751678.1| conserved hypothetical protein [Aspergillus fumigatus Af293] &gt;gi|66849312|gb|EAL89640.1| conserved hypothetical protein [Aspergillus fumigatus Af293] &gt;gi|159125400|gb|EDP50517.1| conserved hypothetical protein [Aspergillus fumigatus A1163]	OrthologofA.nidulansFGSCA4:AN5587,A.nigerCBS513.88:An04g04980,Aspergilluswentii:Aspwe1_0100770,Aspergillussydowii:Aspsy1_0030385andAspergillusterreusNIH2624:ATET_03930
Afu6g10800	46.9801	26.9337	67.0265	2.48857	1.31532	7.95967e-05	0.000315313	Chr6_A_fumigatus_Af293	2667152	2669543	+	2079	Afu6g10800	GO:0008150;GO:0005575;GO:0003674	-	gi|70992239|ref|XP_750968.1| carboxylesterase [Aspergillus fumigatus Af293] &gt;gi|66848601|gb|EAL88930.1| carboxylesterase, putative [Aspergillus fumigatus Af293]	OrthologofA.nidulansFGSCA4:AN6389,A.fumigatusAf293:Afu1g03300,A.nigerCBS513.88:An11g00440,A.oryzaeRIB40:AO090023000186andAspergilluswentii:Aspwe1_0039443
Afu2g04580	63.0972	39.1984	86.9961	2.21938	1.15016	7.98351e-05	0.000316126	Chr2_A_fumigatus_Af293	1253059	1253791	+	513	Afu2g04580	GO:0003674;GO:0005575;GO:0008150	-	gi|70989481|ref|XP_749590.1| hypothetical protein AFUA_2G04580 [Aspergillus fumigatus Af293] &gt;gi|66847221|gb|EAL87552.1| hypothetical protein AFUA_2G04580 [Aspergillus fumigatus Af293]	OrthologofAspergillusfumigatusA1163:AFUB_021630
[truncated: 266 more rows]

## Sheet: down-regulated genes
id	baseMean	baseMean_WTg	baseMean_gem	foldChange(gem/WTg)(gem/WTg)	log2FoldChange	pval	padj	Chromosome	Start Site	End Site	Direction	Length	Name	GO	KEGG	NR	Description
[truncated: 175 more rows]
